# Supplementary material for: Evolution and multiple roles of the Pancrustacea specific transcription factor zelda in insects
Source: PLoS Genet. 2017 Jul 3;13(7):e1006868. doi: 10.1371/journal.pgen.1006868 (PMC5515446; doi:10.1371/journal.pgen.1006868)
Supplement: S1 Table — (XLSX) [file pgen.1006868.s002.xlsx]

## Sheet: Zelda
Species	Code	Order	Zelda ID
Drosophila melanogaster	Dmel	Diptera	NP_608356.1
Bactrocera dorsalis	Bdor	Diptera	XP_011212098.1
Aedes aegypti	Aaeg	Diptera	XP_001659452.1
Anopheles gambiae	Agam	Diptera	XP_563445.4
Phlebotomus papatasi	Ppap	Diptera	tr|A0A1B0DHP5
Danaus plexippus	Dple	Lepidoptera	EHJ63786.1
Papilio machaon	Pmac	Lepidoptera	XP_014366289.1
Bombix mori	Bmor	Lepidoptera	XP_004933203.1
Plutella xylostella	Pxyl	Lepidoptera	XP_011555358.1
Dendroctonus ponderosae	Dpon	Coleoptera	XP_019761633.1
Tribolium castaneum	Tcas	Coleoptera	XP_001812268.1
Nicrophorus vespiloides	Nves	Coleoptera	XP_017784521.1
Fopius arisanus	Fari	Hymenoptera	XP_011310502.1
Microplitis demolitor	Mdem	Hymenoptera	XP_008554302.1
Apis mellifera	Amel	Hymenoptera	XP_006566924.1
Harpegnathos saltator	Hsal	Hymenoptera	XP_019699639.1
Nasonia vitripennis	Nvit	Hymenoptera	XP_016842278.1
Pediculus humanus	Phum	Psocodea	XP_002428679.1
Cimex lectularius	Clec	Hemiptera	XP_014258464.1
Rhodnius prolixus	Rpro	Hemiptera	tr|T1H7P2
Acyrthosiphon pisum	Apis	Hemiptera	XP_016663490.1
Blattella germanica	Bger	Blattodea	BGER015199-PA
Zootermopsis nevadensis	Znev	Blattodea	KDR19000.1
Ephemera danica	Edan	Ephemeroptera	EDAN001742-PA
Ladona fulva	Lful	Ephemeroptera	LFUL005204-PA
Machilis hrabei	Mhra	Archaeognatha	GENSCAN|930_aa
Catajapyx aquilonaris	Caqui	Diplura	CAQU000002-PA
Folsomia candida	Fcan	Collembola	Fcan_26309
Daphnia magna	Dmag	Crustacea	JAN82935.1
Hyalella azteca	Hazt	Crustacea	XP_018006405.1
Eurytemora affinis	Eaff	Crustacea	EAFF011196-PA
