# Supplementary material for: Evolution and multiple roles of the Pancrustacea specific transcription factor zelda in insects
Source: PLoS Genet. 2017 Jul 3;13(7):e1006868. doi: 10.1371/journal.pgen.1006868 (PMC5515446; doi:10.1371/journal.pgen.1006868)
Supplement: S2 Table — (XLS) [file pgen.1006868.s003.xls]

## Sheet: Sheet1
Gene stable ID	Gene name
TC000010
TC000011
TC000015
TC000021
TC000022
TC000023
TC000024
TC000030
TC000041
TC000052
TC000058
TC000072
TC000081
TC000085
TC000094
TC000101
TC000106
TC000111
TC000118
TC000120
TC000121
TC000135
TC000143
TC000148	CYP345C1
TC000177
TC000186
TC000195
TC000200
TC000208
TC000212
TC000214	SLI
TC000218
TC000230
TC000233
TC000237
TC000246	H1
TC000254
TC000256
TC000258
TC000267
TC000268
TC000270
TC000271
TC000276
TC000280
TC000281
TC000284
TC000285
TC000294
TC000297
TC000303
TC000318
TC000323
TC000337
TC000341
TC000342
TC000350
TC000355	NDUFA13
TC000356
TC000358
TC000361	OPTIX
TC000371
TC000372
TC000384
TC000385	HEP
TC000393
TC000404
TC000406
TC000408
TC000409
TC000411	CYP304E1
TC000416
TC000419
TC000427
TC000431
TC000437
TC000439
TC000443	EFF
TC000446
TC000448
TC000449
TC000460
TC000462	OSCP
TC000465
TC000500	CEC3
TC000502
TC000511
TC000514
TC000515
TC000517
TC000524	VHAPPA1-1
TC000530
TC000540
TC000542
TC000543	HR4
TC000545	P11
TC000547	P13
TC000563
TC000565
TC000567
TC000581
TC000582
TC000584
TC000598
TC000599
TC000600
TC000601
TC000605
TC000611
TC000612
TC000614
TC000615
TC000620
TC000629
TC000630
TC000636
TC000645
TC000646
TC000649
TC000650
TC000654
TC000656
TC000657
TC000660
TC000662
TC000664
TC000671
TC000672
TC000683
TC000684
TC000693	NOC
TC000694
TC000696
TC000699
TC000712
TC000717
TC000725
TC000726
TC000740	H17
TC000746
TC000747
TC000748	BRK
TC000751
TC000754
TC000755
TC000757
TC000765
TC000774
TC000775
TC000796
TC000800
TC000803
TC000805
TC000808
TC000811
TC000817
TC000819
TC000825
TC000826
TC000827	HOW
TC000828
TC000833
TC000836
TC000837
TC000841	OR26
TC000843	OR28
TC000849
TC000857
TC000858
TC000860
TC000861
TC000865
TC000866
TC000867
TC000869
TC000879
TC000880
TC000882
TC000887
TC000889	ABD-B
TC000893
TC000894	ABD-A
TC000900
TC000901
TC000903	UBX
TC000908
TC000916	FTZ
TC000917	SCR
TC000920	DFD
TC000921	ZEN
TC000925	PB
TC000926	LAB
TC000929
TC000931
TC000941
TC000951
TC000953
TC000955
TC000958
TC000964
TC000974
TC000982
TC000996
TC001011
TC001013
TC001018
TC001023	P22
TC001036
TC001040
TC001046
TC001049
TC001061
TC001065
TC001076	HDC
TC001078
TC001079
TC001089
TC001093
TC001114
TC001115
TC001120
TC001121
TC001131
TC001143
TC001147
TC001152
TC001156
TC001164
TC001165
TC001177
TC001195
TC001202
TC001220
TC001264
TC001265
TC001267
TC001269
TC001270	KN
TC001271	OR52
TC001288
TC001289	LMX1B2
TC001290
TC001291	LMX1B
TC001294
TC001304
TC001310
TC001311
TC001321
TC001339
TC001341
TC001350	OBST-D
TC001353
TC001354
TC001356
TC001369
TC001370
TC001372
TC001380
TC001382	BIF
TC001403
TC001404
TC001411
TC001413
TC001415
TC001416
TC001435
TC001436
TC001441
TC001457
TC001458
TC001466
TC001467
TC001468
TC001477
TC001485
TC001524
TC001533
TC001540
TC001541	HEM
TC001543
TC001546	CYP9AC1
TC001549
TC001555
TC001556	PXN
TC001557
TC001558
TC001574
TC001575
TC001577
TC001587
TC001588
TC001589
TC001616
TC001623
TC001625
TC001626
TC001628
TC001633
TC001650
TC001655
TC001660
TC001667
TC001668
TC001673
TC001675
TC001676
TC001677
TC001686
TC001687
TC001693	DISCO-R
TC001694
TC001718
TC001721
TC001724
TC001725
TC001732
TC001733
TC001734
TC001737
TC001741
TC001744
TC001751
TC001752
TC001765	PLEXA
TC001774
TC001775
TC001782
TC001786
TC001788
TC001789
TC001798
TC001807
TC001820
TC001831
TC001840
TC001844
TC001851
TC001854
TC001856
TC001859
TC001869
TC001872
TC001875
TC001877
TC001882
TC001883
TC001886
TC001901
TC001902
TC001905
TC001915
TC001916	CYP306A1
TC001925
TC001930
TC001932
TC001933
TC001934
TC001937
TC001938
TC001939
TC001956
TC001957
TC001963
TC001972
TC001979	SHF
TC001997
TC001998
TC001999
TC002003	CACT
TC002004
TC002011
TC002012
TC002023
TC002038
TC002044
TC002054
TC002066
TC002085	SERPIN2
TC002090
TC002094
TC002106
TC002110
TC002112	H33
TC002115
TC002117
TC002119
TC002124
TC002141	RAC1
TC002143
TC002146
TC002152
TC002157
TC002165	GLEAN_02165
TC002166	GLEAN_02166
TC002177
TC002184
TC002185
TC002187
TC002189
TC002191
TC002194
TC002197
TC002207
TC002212
TC002215
TC002221
TC002222
TC002235
TC002237
TC002239
TC002243
TC002247	SERPIN3
TC002248
TC002255
TC002260
TC002262
TC002269
TC002270
TC002274
TC002276
TC002277
TC002280
TC002282
TC002293	PIP
TC002295	GNBP1
TC002297
TC002303
TC002304
TC002305
TC002320
TC002323
TC002338
TC002343
TC002349
TC002353
TC002356
TC002362
TC002363
TC002372
TC002374
TC002380
TC002384
TC002395
TC002400
TC002414
TC002424
TC002427
TC002428
TC002432
TC002452
TC002463
TC002464
TC002470
TC002476
TC002479
TC002485
TC002489
TC002493
TC002497
TC002503
TC002505
TC002510
TC002511
TC002512
TC002515
TC002517
TC002520
TC002521
TC002522
TC002530
TC002532
TC002534
TC002535
TC002542	CYP303A1
TC002550	FTZ-F1
TC002551	CYP15A1
TC002558
TC002559
TC002564
TC002565
TC002568
TC002579
TC002582
TC002584
TC002586
TC002588
TC002593
TC002596
TC002600
TC002604
TC002610
TC002612
TC002614
TC002615
TC002616
TC002617
TC002629
TC002630
TC002631
TC002634
TC002641
TC002644
TC002645
TC002648
TC002649
TC002650
TC002657
TC002660
TC002665
TC002674
TC002684
TC002685
TC002687
TC002693
TC002695
TC002700
TC002705
TC002710
TC002714
TC002724
TC002725
TC002726
TC002728
TC002732
TC002742
TC002743
TC002746
TC002747
TC002751
TC002754
TC002757
TC002758
TC002761
TC002774
TC002781
TC002782
TC002785	P40
TC002788
TC002793
TC002798
TC002800
TC002808
TC002813
TC002814
TC002823
TC002826
TC002845
TC002846
TC002859
TC002862
TC002882
TC002888	HIF1AN
TC002895
TC002896
TC002897
TC002906
TC002910
TC002912
TC002921
TC002923
TC002924
TC002931
TC002932
TC002934
TC002937
TC002938
TC002939
TC002940
TC002941
TC002946
TC002951
TC002953
TC002957
TC002963
TC002966
TC002971
TC002972
TC002974
TC002976
TC002977
TC002980
TC002984
TC002988
TC002989
TC002992	TCJHEH-R3
TC002996
TC002997
TC003000	CI
TC003001
TC003006
TC003009
TC003015
TC003016
TC003018
TC003022
TC003024
TC003026
TC003028
TC003030
TC003035
TC003038
TC003039
TC003041
TC003047
TC003051
TC003053
TC003055
TC003057	NPLP3
TC003059
TC003060
TC003064
TC003065
TC003066
TC003080	OR53
TC003085	CSP20
TC003090
TC003104
TC003117
TC003122
TC003136
TC003141
TC003147
TC003148
TC003152
TC003158
TC003165
TC003185	MYD88
TC003187
TC003193
TC003195
TC003202
TC003208
TC003209
TC003213
TC003218
TC003219	OR6
TC003221
TC003225
TC003233
TC003237
TC003238	AWH
TC003241
TC003247
TC003250
TC003260
TC003265
TC003267
TC003268
TC003273	PMP5-A
TC003285
TC003287
TC003288
TC003289
TC003295
TC003298
TC003299
TC003303
TC003312
TC003316
TC003325
TC003326
TC003329
TC003334
TC003346
TC003348
TC003354	OTD-1
TC003355	OTD-2
TC003363
TC003371
TC003378
TC003381
TC003383	NPLP4
TC003384
TC003385
TC003387
TC003388
TC003389
TC003396
TC003397
TC003401
TC003402
TC003405
TC003406
TC003421
TC003429	KRN
TC003440
TC003446
TC003449
TC003455
TC003465
TC003467
TC003474
TC003477	CRL
TC003478
TC003479
TC003480	CYP353A1
TC003485
TC003490
TC003491
TC003495
TC003496
TC003497
TC003503
TC003504
TC003505
TC003508
TC003509
TC003521
TC003522
TC003523
TC003524
TC003530
TC003535
TC003538
TC003539
TC003542
TC003545
TC003546
TC003558
TC003565
TC003577
TC003578
TC003579
TC003581
TC003590
TC003609
TC003621
TC003622
TC003623
TC003628
TC003629
TC003630
TC003632	IRO
TC003634	MIRR
TC003641
TC003647
TC003656	D12DES
TC003687
TC003688
TC003691
TC003701
TC003706
TC003707
TC003711
TC003719
TC003730
TC003731
TC003735
TC003736
TC003739
TC003741	CYP6BK12
TC003749
TC003750
TC003757
TC003759
TC003770
TC003772
TC003775
TC003780	OR171
TC003783
TC003789
TC003791
TC003793
TC003795
TC003796
TC003799
TC003806
TC003813
TC003814
TC003815
TC003816
TC003817
TC003823
TC003826
TC003827
TC003828
TC003829
TC003851
TC003852	SIX4
TC003854
TC003855	OR259
TC003863
TC003872
TC003878
TC003879
TC003883
TC003887
TC003888
TC003891	ZFH2
TC003892
TC003893
TC003895
TC003900
TC003902
TC003908	MET
TC003909
TC003911
TC003926
TC003927
TC003928
TC003935	E78
TC003936
TC003939
TC003957
TC003959
TC003969
TC003972
TC003980
TC003981
TC003996
TC004002
TC004015
TC004026
TC004034
TC004041
TC004046
TC004048
TC004070
TC004072
TC004081
TC004085
TC004098
TC004106
TC004113
TC004115
TC004127
TC004149	CNC
TC004150
TC004164
TC004175
TC004185
TC004186
TC004193
TC004194
TC004195
TC004199
TC004200
TC004207
TC004212
TC004230
TC004231
TC004234
TC004237
TC004238
TC004241
TC004254
TC004256
TC004279
TC004282
TC004290
TC004296
TC004297	DAW
TC004309
TC004311
TC004317
TC004318
TC004320
TC004324
TC004329
TC004330
TC004334
TC004347
TC004349
TC004357
TC004367
TC004394	NLE
TC004398
TC004399
TC004402
TC004408
TC004419
TC004422
TC004425
TC004429
TC004430	CSP17
TC004433
TC004437
TC004444
TC004445
TC004447
TC004448
TC004471
TC004473
TC004474
TC004477
TC004485
TC004489
TC004500
TC004507
TC004510
TC004511
TC004513
TC004544
TC004549
TC004551
TC004554
TC004555	HEX
TC004556
TC004558
TC004559
TC004562
TC004564
TC004565
TC004567
TC004568
TC004574
TC004579
TC004584
TC004585
TC004588
TC004602
TC004603
TC004609
TC004614
TC004625
TC004627
TC004631
TC004636
TC004640
TC004651
TC004655
TC004657
TC004659
TC004666
TC004669
TC004684
TC004685
TC004695
TC004704
TC004710
TC004717
TC004719
TC004726
TC004740
TC004742
TC004743
TC004744
TC004746
TC004750
TC004756
TC004757
TC004759
TC004761
TC004765
TC004767
TC004770	P55
TC004774
TC004777
TC004778
TC004793
TC004800
TC004801
TC004811
TC004813
TC004814
TC004817
TC004819
TC004823
TC004826
TC004827
TC004829	TRUA2
TC004834
TC004835
TC004841
TC004843
TC004846
TC004853
TC004870
TC004874	OR325
TC004878
TC004892
TC004896
TC004898	TOLLO
TC004899
TC004911	SRF
TC004912
TC004926
TC004931
TC004940
TC004944
TC004945
TC004946
TC004949
TC004951
TC004954
TC004976	CAD96CA
TC004988
TC004993
TC005000
TC005010
TC005018
TC005019
TC005023	GLEAN_05023
TC005027
TC005030
TC005031
TC005045
TC005046
TC005051
TC005075
TC005080	GLEAN_05080
TC005081	GLEAN_05081
TC005083	GLEAN_05083
TC005089	GLEAN_05089
TC005092	GLEAN_05092
TC005101	GLEAN_05101
TC005102	GLEAN_05102
TC005103	GLEAN_05103
TC005104	GLEAN_05104
TC005105	GLEAN_05105
TC005106
TC005112	GLEAN_05112
TC005117
TC005124
TC005126
TC005134
TC005135
TC005138
TC005152
TC005160
TC005162
TC005171
TC005173
TC005174
TC005190	EST-6
TC005193
TC005194
TC005198
TC005200
TC005201
TC005203
TC005207
TC005213
TC005228
TC005231
TC005239
TC005243
TC005276
TC005277
TC005284
TC005285
TC005290
TC005292
TC005303
TC005310
TC005313
TC005324
TC005326
TC005332
TC005333	OR111
TC005341
TC005342	GSB-N
TC005343
TC005344
TC005354	CYP9
TC005367
TC005374
TC005384	CYP9AB1
TC005385	CYP9AF1
TC005388
TC005389
TC005433
TC005441
TC005443
TC005453
TC005456
TC005469
TC005478
TC005497
TC005500
TC005507
TC005517
TC005533
TC005541
TC005542
TC005568
TC005579
TC005605
TC005616
TC005625
TC005632
TC005635	H63
TC005640
TC005643
TC005646
TC005647
TC005649
TC005656
TC005661
TC005662
TC005664
TC005670
TC005673
TC005674
TC005676
TC005680	OR11
TC005700
TC005703
TC005711
TC005712
TC005713
TC005717
TC005742	SERPIN10
TC005746
TC005758
TC005779
TC005780
TC005785	ODD
TC005789
TC005790
TC005793
TC005797
TC005798
TC005808
TC005824
TC005838
TC005839
TC005840
TC005847
TC005849
TC005850
TC005857	AGO1
TC005860
TC005863
TC005864
TC005866
TC005868
TC005878
TC005881
TC005895
TC005897
TC005898
TC005923
TC005925	H65
TC005930
TC005932
TC005933
TC005936
TC005944
TC005948
TC005955
TC005961
TC005962
TC005965
TC005968
TC005971
TC005972
TC005974
TC005980
TC005987
TC005988
TC005998
TC006013
TC006015
TC006018
TC006023
TC006042
TC006054
TC006065
TC006067
TC006068
TC006074
TC006079
TC006080
TC006084
TC006090
TC006092
TC006094
TC006105
TC006110	MU
TC006123
TC006126
TC006127
TC006128
TC006138
TC006139
TC006140
TC006143
TC006145
TC006146
TC006148
TC006149
TC006151
TC006154
TC006155
TC006160
TC006163
TC006167
TC006171
TC006178
TC006181
TC006186
TC006190
TC006191	LWR
TC006192
TC006194
TC006195
TC006203
TC006211
TC006217
TC006232
TC006241
TC006253
TC006259
TC006260
TC006261
TC006269	H73
TC006276
TC006282
TC006286
TC006290
TC006292
TC006299
TC006318
TC006332
TC006340
TC006341
TC006347
TC006354
TC006357
TC006369
TC006370
TC006383
TC006384
TC006389
TC006392
TC006396
TC006399
TC006400
TC006407
TC006409
TC006413
TC006426
TC006427	OR300
TC006433
TC006441	CYP9Z1
TC006445	CYP9Z5
TC006451	AGO
TC006454
TC006463
TC006466
TC006480
TC006493
TC006496
TC006519
TC006520
TC006527	FZ4
TC006530
TC006531
TC006532
TC006536
TC006537
TC006540
TC006551
TC006576
TC006584
TC006594
TC006595
TC006600
TC006603	FGF-2
TC006606
TC006622
TC006626	AVPL
TC006628
TC006633
TC006640
TC006649
TC006672
TC006674
TC006677
TC006683
TC006685
TC006697
TC006704
TC006713
TC006716
TC006736
TC006753
TC006755
TC006762
TC006774
TC006777
TC006784
TC006787	NPLP1
TC006791
TC006800
TC006805
TC006808
TC006809
TC006821
TC006834
TC006846
TC006861
TC006862
TC006864
TC006865
TC006873
TC006874
TC006877
TC006880
TC006886
TC006887
TC006890
TC006895
TC006897
TC006902
TC006903
TC006905	GLEAN_06905
TC006910
TC006918
TC006919
TC006928
TC006929
TC006941
TC006946
TC006954
TC006956
TC006973
TC006977
TC006978
TC006985
TC006993
TC006994
TC006997
TC007001	GLEAN_07001
TC007005	GLEAN_07005
TC007014	GLEAN_07014
TC007015	GLEAN_07015
TC007019	P77
TC007020	GLEAN_07020
TC007021	GLEAN_07021
TC007023	GLEAN_07023
TC007025	GLEAN_07025
TC007026	H78
TC007027	GLEAN_07027
TC007030	GLEAN_07030
TC007032	GLEAN_07032
TC007034	GLEAN_07034
TC007042	GLEAN_07042
TC007043	GLEAN_07043
TC007044	GREM1
TC007045	GLEAN_07045
TC007046	GLEAN_07046
TC007051	GLEAN_07051
TC007056	GLEAN_07056
TC007060	GLEAN_07060
TC007063	GLEAN_07063
TC007085	GLEAN_07085
TC007093	GLEAN_07093
TC007094	GLEAN_07094
TC007104	GLEAN_07104
TC007105	GLEAN_07105
TC007113	GLEAN_07113
TC007121	GLEAN_07121
TC007126	GLEAN_07126
TC007141	GLEAN_07141
TC007151	GLEAN_07151
TC007156	GLEAN_07156
TC007162	GLEAN_07162
TC007171	GLEAN_07171
TC007173	GLEAN_07173
TC007175	GLEAN_07175
TC007177	SYX13
TC007178	GLEAN_07178
TC007180	DS
TC007182	GLEAN_07182
TC007184	GLEAN_07184
TC007186	GLEAN_07186
TC007194	EYG
TC007198	GLEAN_07198
TC007200	GLEAN_07200
TC007201	GLEAN_07201
TC007202	GLEAN_07202
TC007212	GLEAN_07212
TC007215	GLEAN_07215
TC007224	GLEAN_07224
TC007232	GLEAN_07232
TC007233	GLEAN_07233
TC007235	GLEAN_07235
TC007237	GLEAN_07237
TC007239	GLEAN_07239
TC007242	GLEAN_07242
TC007254	GLEAN_07254
TC007263	GLEAN_07263
TC007268	GLEAN_07268
TC007269	GLEAN_07269
TC007270	GLEAN_07270
TC007275	GLEAN_07275
TC007278	GLEAN_07278
TC007282	GLEAN_07282
TC007293	GLEAN_07293
TC007305	GLEAN_07305
TC007310	CYP6BQ1
TC007316	CYP6BQ7
TC007340	GLEAN_07340
TC007342	OBP-C15
TC007349	GLEAN_07349
TC007350	GLEAN_07350
TC007355	GLEAN_07355
TC007356	GLEAN_07356
TC007364	GLEAN_07364
TC007373	GLEAN_07373
TC007376	GLEAN_07376
TC007381	GLEAN_07381
TC007382	GLEAN_07382
TC007389	GLEAN_07389
TC007401	GLEAN_07401
TC007402	GLEAN_07402
TC007404	GLEAN_07404
TC007411	GLEAN_07411
TC007413	GLEAN_07413
TC007420	GLEAN_07420
TC007426	GLEAN_07426
TC007431	GLEAN_07431
TC007445	GLEAN_07445
TC007465	GLEAN_07465
TC007472	GLEAN_07472
TC007481	GLEAN_07481
TC007482	GLEAN_07482
TC007491	GLEAN_07491
TC007492	GIANT
TC007495	GLEAN_07495
TC007520	GLEAN_07520
TC007524	GLEAN_07524
TC007528	GLEAN_07528
TC007536	GLEAN_07536
TC007539	GLEAN_07539
TC007542	GLEAN_07542
TC007549	GLEAN_07549
TC007554	GLEAN_07554
TC007555	GLEAN_07555
TC007560	GLEAN_07560
TC007563	GLEAN_07563
TC007570	GLEAN_07570
TC007576	CAUDAL-1
TC007577	CAUDAL-2
TC007599	GLEAN_07599
TC007606	GLEAN_07606
TC007607	GLEAN_07607
TC007631	GLEAN_07631
TC007636	NDUFC2
TC007637	GLEAN_07637
TC007644	GLEAN_07644
TC007647	GLEAN_07647
TC007653	GLEAN_07653
TC007654	VSX
TC007655	GLEAN_07655
TC007669	GLEAN_07669
TC007675	GLEAN_07675
TC007679	GLEAN_07679
TC007690	GLEAN_07690
TC007699	GLEAN_07699
TC007719	GLEAN_07719
TC007737	GLEAN_07737
TC007738	GLEAN_07738
TC007745	GLEAN_07745
TC007746	GLEAN_07746
TC007789	GLEAN_07789
TC007790	GLEAN_07790
TC007792	GLEAN_07792
TC007793	GLEAN_07793
TC007803	GLEAN_07803
TC007807	GLEAN_07807
TC007823	OR128
TC007826	GLEAN_07826
TC007845	GLEAN_07845
TC007867	GLEAN_07867
TC007872	GLEAN_07872
TC007873	GLEAN_07873
TC007877	FT
TC007888	GLEAN_07888
TC007890	GLEAN_07890
TC007896	GLEAN_07896
TC007899	GLEAN_07899
TC007902	GLEAN_07902
TC007910	GLEAN_07910
TC007924	OR92
TC007935	GLEAN_07935
TC007940	GLEAN_07940
TC007943	GLEAN_07943
TC007944	GLEAN_07944
TC007946	GLEAN_07946
TC007947	GLEAN_07947
TC007950	GLEAN_07950
TC007951	GLEAN_07951
TC007953	GLEAN_07953
TC007965	GLEAN_07965
TC007969	GLEAN_07969
TC007978	GLEAN_07978
TC007980	GLEAN_07980
TC007987	TXNL4A
TC007994	GLEAN_07994
TC008007	GLEAN_08007
TC008013	GLEAN_08013
TC008014	GLEAN_08014
TC008023	GLEAN_08023
TC008031	GLEAN_08031
TC008040	GLEAN_08040
TC008041	GLEAN_08041
TC008050	GLEAN_08050
TC008058	GLEAN_08058
TC008062	SLP-2
TC008064	SLP-1
TC008076	GLEAN_08076
TC008079	GLEAN_08079
TC008084	GLEAN_08084
TC008089	GLEAN_08089
TC008099	GLEAN_08099
TC008105	GLEAN_08105
TC008106	GLEAN_08106
TC008107	GLEAN_08107
TC008124	GLEAN_08124
TC008129	GLEAN_08129
TC008138	GLEAN_08138
TC008140	GLEAN_08140
TC008156	GLEAN_08156
TC008158	GLEAN_08158
TC008170	GLEAN_08170
TC008174	GLEAN_08174
TC008184	GLEAN_08184
TC008189	GLEAN_08189
TC008190	GLEAN_08190
TC008202	ML1
TC008203	ML2
TC008207	GLEAN_08207
TC008226	GLEAN_08226
TC008227	GLEAN_08227
TC008229	GLEAN_08229
TC008232	GLEAN_08232
TC008234	GLEAN_08234
TC008239	GLEAN_08239
TC008240	GLEAN_08240
TC008243	GLEAN_08243
TC008250	GLEAN_08250
TC008252	GLEAN_08252
TC008267	P79
TC008268	GLEAN_08268
TC008269	GLEAN_08269
TC008271	GLEAN_08271
TC008275	GLEAN_08275
TC008276	GLEAN_08276
TC008292	GLEAN_08292
TC008293	GLEAN_08293
TC008296	GLEAN_08296
TC008298	GLEAN_08298
TC008299	GLEAN_08299
TC008307	GLEAN_08307
TC008309	GLEAN_08309
TC008313	GLEAN_08313
TC008319	GLEAN_08319
TC008321	GLEAN_08321
TC008324	GLEAN_08324
TC008325	GLEAN_08325
TC008326	GLEAN_08326
TC008327	GLEAN_08327
TC008329	GLEAN_08329
TC008332	GLEAN_08332
TC008334	GLEAN_08334
TC008339	GLEAN_08339
TC008343	GLEAN_08343
TC008346	GLEAN_08346
TC008351	GLEAN_08351
TC008359	GLEAN_08359
TC008366	GLEAN_08366
TC008368	GLEAN_08368
TC008376	GLEAN_08376
TC008390	GLEAN_08390
TC008392	GLEAN_08392
TC008394	GLEAN_08394
TC008401	GLEAN_08401
TC008409	GLEAN_08409
TC008412	GLEAN_08412
TC008414	GLEAN_08414
TC008416	GLEAN_08416
TC008420	GLEAN_08420
TC008432	GLEAN_08432
TC008439	GLEAN_08439
TC008444	GLEAN_08444
TC008448	GLEAN_08448
TC008449	GLEAN_08449
TC008451	GLEAN_08451
TC008454	GLEAN_08454
TC008456	GLEAN_08456
TC008458	GLEAN_08458
TC008462	OAF
TC008472	GLEAN_08472
TC008475	GLEAN_08475
TC008479	GLEAN_08479
TC008487	GLEAN_08487
TC008488	GLEAN_08488
TC008505	H81
TC008508	GLEAN_08508
TC008516	GLEAN_08516
TC008520	GLEAN_08520
TC008529
TC008537
TC008538
TC008544
TC008548
TC008551
TC008553
TC008554	H82
TC008555
TC008557
TC008566
TC008569
TC008579
TC008584
TC008589
TC008596
TC008599
TC008600
TC008602
TC008607
TC008608
TC008609
TC008612
TC008616
TC008625
TC008626
TC008628
TC008637
TC008638
TC008652
TC008653	P83
TC008655
TC008660
TC008661
TC008662
TC008663
TC008666
TC008668
TC008672	POXN
TC008676	CSP04
TC008677	CSP05
TC008679	CSP06
TC008684
TC008686
TC008695
TC008698
TC008704
TC008706
TC008711	PIWI
TC008716	R2D2
TC008718
TC008719
TC008720	RETN
TC008734
TC008739
TC008743
TC008747
TC008748
TC008752
TC008753
TC008761
TC008766
TC008767
TC008768
TC008769
TC008780
TC008788	SMADX
TC008789
TC008800
TC008805
TC008817
TC008822
TC008824
TC008825
TC008826
TC008836
TC008838	POXM
TC008839
TC008841
TC008844
TC008845
TC008853
TC008856
TC008859
TC008860
TC008861
TC008864
TC008871	QKR
TC008877	CPAP1-G
TC008881
TC008888
TC008901
TC008902
TC008903
TC008906
TC008910
TC008914
TC008915
TC008916
TC008917
TC008921
TC008926	HBN
TC008928	OTP
TC008938
TC008941
TC008942
TC008949
TC008951
TC008952	EN
TC008959
TC008960
TC008966
TC008967
TC008968
TC008970
TC008973
TC008975
TC008976
TC008985	CLIFT
TC008993
TC008994
TC008996	SCRO
TC008998
TC009002
TC009008
TC009012
TC009017
TC009018
TC009025
TC009027
TC009034
TC009044
TC009052
TC009055
TC009066
TC009069
TC009072
TC009079
TC009080
TC009092	P93
TC009093	P94
TC009103
TC009104	OR198
TC009115
TC009116
TC009118
TC009120
TC009122
TC009129
TC009133
TC009137
TC009138
TC009143
TC009178
TC009186
TC009190
TC009197
TC009198
TC009212
TC009223
TC009242
TC009259
TC009263	CPAP-1D
TC009265
TC009274
TC009287
TC009289
TC009292
TC009293
TC009296
TC009307
TC009308
TC009311
TC009315
TC009324
TC009336
TC009337
TC009338
TC009340
TC009345
TC009350
TC009351	DLL
TC009352
TC009356
TC009382
TC009384
TC009388
TC009407
TC009409
TC009430
TC009432
TC009442
TC009444
TC009459	OBP-C21
TC009460
TC009461
TC009465
TC009466	ETH
TC009467
TC009469	TC-EVE
TC009476
TC009477
TC009484
TC009488
TC009494	EXU
TC009496
TC009497
TC009499
TC009501
TC009504
TC009506
TC009518
TC009519
TC009539
TC009542	SHN
TC009554
TC009555
TC009564
TC009567
TC009571
TC009583
TC009589
TC009596
TC009606
TC009622
TC009634
TC009652
TC009654
TC009655
TC009665
TC009666
TC009680
TC009690
TC009693
TC009701
TC009702
TC009703
TC009709
TC009711
TC009712
TC009713
TC009714
TC009715
TC009716
TC009720
TC009726
TC009734
TC009736
TC009747
TC009748
TC009750
TC009756
TC009757
TC009764
TC009772	AKHR
TC009778
TC009783
TC009788
TC009789
TC009802
TC009806
TC009807
TC009808
TC009811
TC009812
TC009817
TC009825
TC009826
TC009827
TC009828
TC009830
TC009831
TC009838
TC009846
TC009847
TC009853
TC009854
TC009859
TC009862
TC009863
TC009868
TC009871
TC009873
TC009876
TC009880
TC009881
TC009882
TC009884
TC009892
TC009894	CPAP1-H
TC009900
TC009911	RX
TC009920
TC009921
TC009932
TC009938
TC009942
TC009954
TC009963
TC009979
TC009983
TC009988
TC009991
TC009993
TC010003
TC010004
TC010005
TC010021
TC010022
TC010029
TC010030
TC010041
TC010044
TC010051
TC010054
TC010055
TC010058
TC010073
TC010074
TC010075
TC010076	H99
TC010077
TC010078
TC010080
TC010086
TC010087
TC010089
TC010091
TC010095
TC010110
TC010118
TC010123
TC010124
TC010127
TC010131
TC010135
TC010145
TC010146
TC010149
TC010152
TC010153
TC010154
TC010157
TC010160
TC010166
TC010167
TC010169
TC010170
TC010176
TC010181
TC010189
TC010193
TC010201
TC010207
TC010208
TC010211
TC010213
TC010217
TC010234
TC010239	CYP6BK7
TC010245	CYP6BR3
TC010251	CYP6BR1
TC010254	CYP6BK3
TC010255	CYP6BK2
TC010256	CYP6BK1
TC010259
TC010269
TC010273
TC010275
TC010277
TC010279
TC010295
TC010297
TC010298
TC010304
TC010307
TC010308
TC010309
TC010310
TC010313
TC010320
TC010322
TC010325
TC010326
TC010329
TC010337
TC010343
TC010349
TC010350
TC010353
TC010354
TC010361
TC010362
TC010364
TC010367
TC010371
TC010373
TC010399
TC010405	SRP
TC010406	GRN
TC010409
TC010423	CYP4H11
TC010424
TC010425
TC010434
[truncated: 1,251 more rows]
