# Supplementary material for: Evolution and multiple roles of the Pancrustacea specific transcription factor zelda in insects
Source: PLoS Genet. 2017 Jul 3;13(7):e1006868. doi: 10.1371/journal.pgen.1006868 (PMC5515446; doi:10.1371/journal.pgen.1006868)
Supplement: S3 Table — (XLS) [file pgen.1006868.s004.xls]

## Sheet: Sheet1
Gene stable ID	Tribolium castaneum gene stable ID	Tribolium castaneum associated gene name	Tribolium castaneum homology type
FBgn0000014	TC000894	ABD-A	ortholog_one2one
FBgn0000015	TC000889	ABD-B	ortholog_one2one
FBgn0000157	TC009351	DLL	ortholog_one2one
FBgn0000180	TC010832		ortholog_one2one
FBgn0000227	TC005343		ortholog_one2one
FBgn0000250	TC002003	CACT	ortholog_one2one
FBgn0000251	TC007576	CAUDAL-1	ortholog_one2one
FBgn0000320	TC008985	CLIFT	ortholog_one2one
FBgn0000439	TC000920	DFD	ortholog_one2one
FBgn0000492	TC011744		ortholog_one2one
FBgn0000497	TC007180	DS	ortholog_one2one
FBgn0000504	TC010597	DSX	ortholog_one2one
FBgn0000606	TC009469	TC-EVE	ortholog_one2one
FBgn0000659	TC013245	FKH	ortholog_one2one
FBgn0001150	TC007492	GIANT	ortholog_one2one
FBgn0001168	TC012851	HAIRY	ortholog_one2one
FBgn0001319	TC001270	KN	ortholog_one2one
FBgn0001325	TC011460	KR	ortholog_one2one
FBgn0001942	TC014113		ortholog_one2one
FBgn0001987	TC010824	GLI	ortholog_one2one
FBgn0002522	TC000926	LAB	ortholog_one2one
FBgn0002573	TC013474	SENS	ortholog_one2one
FBgn0002778	TC013186		ortholog_one2one
FBgn0002931	TC005579		ortholog_one2one
FBgn0002941	TC012332		ortholog_one2one
FBgn0003002	TC010234		ortholog_one2one
FBgn0003028	TC008099	GLEAN_08099	ortholog_one2one
FBgn0003118	TC014512		ortholog_one2one
FBgn0003129	TC008838	POXM	ortholog_one2one
FBgn0003130	TC008672	POXN	ortholog_one2one
FBgn0003339	TC000917	SCR	ortholog_one2one
FBgn0003396	TC009542	SHN	ortholog_one2one
FBgn0003499	TC004846		ortholog_one2one
FBgn0003944	TC000903	UBX	ortholog_one2one
FBgn0004009	TC014084	WNT1	ortholog_one2one
FBgn0004583	TC012545		ortholog_one2one
FBgn0004878	TC015058	GLEAN_15058	ortholog_one2one
FBgn0005677	TC007637	GLEAN_07637	ortholog_one2one
FBgn0005771	TC000693	NOC	ortholog_one2one
FBgn0008636	TC008926	HBN	ortholog_one2one
FBgn0010246	TC011553		ortholog_one2one
FBgn0010313	TC014556		ortholog_one2one
FBgn0010660	TC014339		ortholog_one2one
FBgn0011278	TC011748		ortholog_one2one
FBgn0013303	TC010475		ortholog_one2one
FBgn0013750	TC004744		ortholog_one2one
FBgn0013751	TC003238	AWH	ortholog_one2one
FBgn0014002	TC003523		ortholog_one2one
FBgn0014092	TC011681		ortholog_one2one
FBgn0014143	TC002813		ortholog_one2one
FBgn0014343	TC003634	MIRR	ortholog_one2one
FBgn0015524	TC008928	OTP	ortholog_one2one
FBgn0019890	TC001202		ortholog_one2one
FBgn0020307	TC001741		ortholog_one2one
FBgn0020762	TC008293	GLEAN_08293	ortholog_one2one
FBgn0023528	TC030776		ortholog_one2one
FBgn0024244	TC006347		ortholog_one2one
FBgn0024250	TC000748	BRK	ortholog_one2one
FBgn0024291	TC002584		ortholog_one2one
FBgn0025455	TC009709		ortholog_one2one
FBgn0026160	TC000880		ortholog_one2one
FBgn0026239	TC001065		ortholog_one2one
FBgn0026411	TC014939	LIM1	ortholog_one2one
FBgn0026533	TC008666		ortholog_one2one
FBgn0026718	TC011057		ortholog_one2one
FBgn0027364	TC003852	SIX4	ortholog_one2one
FBgn0027660	TC003241		ortholog_one2one
FBgn0029092	TC010167		ortholog_one2one
FBgn0029095	TC001466		ortholog_one2one
FBgn0029114	TC004898	TOLLO	ortholog_one2one
FBgn0029123	TC014065	SOXN	ortholog_one2one
FBgn0030096	TC008817		ortholog_one2one
FBgn0031645	TC006413		ortholog_one2one
FBgn0031770	TC010818		ortholog_one2one
FBgn0031850	TC008608		ortholog_one2one
FBgn0031950	TC010160		ortholog_one2one
FBgn0031961	TC003018		ortholog_one2one
FBgn0032723	TC009337		ortholog_one2one
FBgn0032922	TC004041		ortholog_one2one
FBgn0033252	TC007382	GLEAN_07382	ortholog_one2one
FBgn0033351	TC011565		ortholog_one2one
FBgn0033507	TC003187		ortholog_one2one
FBgn0033607	TC008107	GLEAN_08107	ortholog_one2one
FBgn0034046	TC009488		ortholog_one2one
FBgn0034282	TC030635		ortholog_one2one
FBgn0034644	TC001676		ortholog_one2one
FBgn0034795	TC003334		ortholog_one2one
FBgn0034876	TC006736		ortholog_one2one
FBgn0034972	TC013623		ortholog_one2one
FBgn0035164	TC000276		ortholog_one2one
FBgn0035204	TC010872		ortholog_one2one
FBgn0035432	TC007872	GLEAN_07872	ortholog_one2one
FBgn0035643	TC013073		ortholog_one2one
FBgn0035767	TC010995	GLEAN_10995	ortholog_one2one
FBgn0036032	TC002269		ortholog_one2one
FBgn0037203	TC001934		ortholog_one2one
FBgn0037235	TC012171		ortholog_one2one
FBgn0037427	TC012819		ortholog_one2one
FBgn0037648	TC015973		ortholog_one2one
FBgn0037788	TC008569		ortholog_one2one
FBgn0037797	TC008170	GLEAN_08170	ortholog_one2one
FBgn0037892	TC015959		ortholog_one2one
FBgn0038057	TC008189	GLEAN_08189	ortholog_one2one
FBgn0038126	TC000982		ortholog_one2one
FBgn0038531	TC014646		ortholog_one2one
FBgn0039056	TC012753		ortholog_one2one
FBgn0039683	TC010058		ortholog_one2one
FBgn0040071	TC008695		ortholog_one2one
FBgn0041156	TC009461		ortholog_one2one
FBgn0041171	TC006451	AGO	ortholog_one2one
FBgn0042630	TC013165	SOX21B	ortholog_one2one
FBgn0043364	TC014124		ortholog_one2one
FBgn0043900	TC004669		ortholog_one2one
FBgn0051248	TC014389		ortholog_one2one
FBgn0051481	TC000925	PB	ortholog_one2one
FBgn0051522	TC010977		ortholog_one2one
FBgn0052369	TC000081		ortholog_one2one
FBgn0052423	TC005341		ortholog_one2one
FBgn0052451	TC011526		ortholog_one2one
FBgn0053169	TC014457		ortholog_one2one
FBgn0053196	TC011986		ortholog_one2one
FBgn0053207	TC009138		ortholog_one2one
FBgn0053977	TC014898	GLEAN_14898	ortholog_one2one
FBgn0083978	TC014638		ortholog_one2one
FBgn0086712	TC001370		ortholog_one2one
FBgn0086898	TC006777		ortholog_one2one
FBgn0259986	TC004602		ortholog_one2one
FBgn0261434	TC010992	HKB	ortholog_one2one
FBgn0261552	TC008998		ortholog_one2one
FBgn0261930	TC011745		ortholog_one2one
FBgn0261954	TC007655	GLEAN_07655	ortholog_one2one
FBgn0262699	TC001036		ortholog_one2one
FBgn0262733	TC002522		ortholog_one2one
FBgn0262737	TC000237		ortholog_one2one
FBgn0262739	TC005857	AGO1	ortholog_one2one
FBgn0263397	TC010149		ortholog_one2one
FBgn0265274	TC011709		ortholog_one2one
FBgn0266084	TC003980		ortholog_one2one
FBgn0266756	TC001061		ortholog_one2one
FBgn0267002	TC006253		ortholog_one2one
FBgn0267791	TC009519		ortholog_one2one
