# Supplementary material for: Evolution and multiple roles of the Pancrustacea specific transcription factor zelda in insects
Source: PLoS Genet. 2017 Jul 3;13(7):e1006868. doi: 10.1371/journal.pgen.1006868 (PMC5515446; doi:10.1371/journal.pgen.1006868)
Supplement: S4 Table — (XLS) [file pgen.1006868.s005.xls]

## Sheet: zld-common-cluster
Annotation Cluster 1	Enrichment Score: 5.02
Category	Term	Count	%	Genes	List Total	Pop Hits	Pop Total	Fold Enrichment	PValue	Benjamini
SP_PIR_KEYWORDS	dna-binding	46	33.5766	FBGN0004567, FBGN0028993, FBGN0000157, FBGN0014143, FBGN0026411, FBGN0000492, FBGN0051481, FBGN0000576, FBGN0003339, FBGN0020307, FBGN0028789, FBGN0000577, FBGN0002522, FBGN0003129, FBGN0019809, FBGN0000251, FBGN0002573, FBGN0003130, FBGN0035954, FBGN0008636, FBGN0001319, FBGN0015524, FBGN0004892, FBGN0000606, FBGN0035956, FBGN0036285, FBGN0014179, FBGN0000459, FBGN0014343, FBGN0010313, FBGN00000…	133	121	743	2.12378	1.38359e-08	1.88168e-06
INTERPRO	IPR001356:Homeobox	26	18.9781	FBGN0028993, FBGN0000157, FBGN0026411, FBGN0000492, FBGN0051481, FBGN0003339, FBGN0000576, FBGN0020307, FBGN0000577, FBGN0002522, FBGN0000251, FBGN0008636, FBGN0015524, FBGN0000606, FBGN0036285, FBGN0014343, FBGN0000014, FBGN0041156, FBGN0000015, FBGN0003944, FBGN0004054, FBGN0004053, FBGN0013751, FBGN0002941, FBGN0015904, FBGN0020617	127	49	710	2.96641	3.08718e-08	6.29783e-06
SP_PIR_KEYWORDS	Homeobox	26	18.9781	FBGN0028993, FBGN0000157, FBGN0026411, FBGN0000492, FBGN0051481, FBGN0003339, FBGN0000576, FBGN0020307, FBGN0000577, FBGN0002522, FBGN0000251, FBGN0008636, FBGN0015524, FBGN0000606, FBGN0036285, FBGN0014343, FBGN0000014, FBGN0041156, FBGN0000015, FBGN0003944, FBGN0004054, FBGN0004053, FBGN0013751, FBGN0002941, FBGN0015904, FBGN0020617	133	49	743	2.96425	3.38583e-08	2.30237e-06
SMART	SM00389:HOX	26	18.9781	FBGN0028993, FBGN0000157, FBGN0026411, FBGN0000492, FBGN0051481, FBGN0003339, FBGN0000576, FBGN0020307, FBGN0000577, FBGN0002522, FBGN0000251, FBGN0008636, FBGN0015524, FBGN0000606, FBGN0036285, FBGN0014343, FBGN0000014, FBGN0041156, FBGN0000015, FBGN0003944, FBGN0004054, FBGN0004053, FBGN0013751, FBGN0002941, FBGN0015904, FBGN0020617	80	49	417	2.76582	4.80717e-08	2.45165e-06
INTERPRO	IPR012287:Homeodomain-related	25	18.2482	FBGN0028993, FBGN0000157, FBGN0026411, FBGN0000492, FBGN0051481, FBGN0003339, FBGN0000576, FBGN0020307, FBGN0000577, FBGN0002522, FBGN0000251, FBGN0008636, FBGN0015524, FBGN0036285, FBGN0014343, FBGN0000014, FBGN0041156, FBGN0000015, FBGN0003944, FBGN0004054, FBGN0004053, FBGN0013751, FBGN0002941, FBGN0015904, FBGN0020617	127	47	710	2.9737	6.04551e-08	6.1664e-06
INTERPRO	IPR017970:Homeobox, conserved site	25	18.2482	FBGN0028993, FBGN0000157, FBGN0026411, FBGN0000492, FBGN0051481, FBGN0003339, FBGN0000576, FBGN0000577, FBGN0002522, FBGN0000251, FBGN0008636, FBGN0015524, FBGN0000606, FBGN0036285, FBGN0014343, FBGN0000014, FBGN0041156, FBGN0000015, FBGN0003944, FBGN0004054, FBGN0004053, FBGN0013751, FBGN0002941, FBGN0015904, FBGN0020617	127	48	710	2.91175	1.03215e-07	7.01861e-06
SP_PIR_KEYWORDS	nucleus	51	37.2263	FBGN0004567, FBGN0026411, FBGN0051481, FBGN0003339, FBGN0002522, FBGN0003129, FBGN0003130, FBGN0035954, FBGN0008636, FBGN0004892, FBGN0013755, FBGN0036640, FBGN0035956, FBGN0014343, FBGN0003944, FBGN0041171, FBGN0013751, FBGN0004362, FBGN0001325, FBGN0028993, FBGN0000157, FBGN0014143, FBGN0000492, FBGN0000576, FBGN0020307, FBGN0028789, FBGN0000577, FBGN0010660, FBGN0019809, FBGN0002573, FBGN00002…	133	154	743	1.85006	3.34987e-07	1.5186e-05
GOTERM_BP_FAT	GO:0006355~regulation of transcription, DNA-dependent	48	35.0365	FBGN0026160, FBGN0004567, FBGN0028993, FBGN0000157, FBGN0014143, FBGN0026411, FBGN0024291, FBGN0000492, FBGN0051481, FBGN0000576, FBGN0003339, FBGN0020307, FBGN0004009, FBGN0028789, FBGN0000577, FBGN0002522, FBGN0019809, FBGN0000251, FBGN0003130, FBGN0035954, FBGN0008636, FBGN0001319, FBGN0015524, FBGN0004892, FBGN0000606, FBGN0013755, FBGN0035956, FBGN0036285, FBGN0014179, FBGN0000459, FBGN00143…	110	140	588	1.83273	5.11222e-07	0.000495763
GOTERM_BP_FAT	GO:0051252~regulation of RNA metabolic process	48	35.0365	FBGN0026160, FBGN0004567, FBGN0028993, FBGN0000157, FBGN0014143, FBGN0026411, FBGN0024291, FBGN0000492, FBGN0051481, FBGN0000576, FBGN0003339, FBGN0020307, FBGN0004009, FBGN0028789, FBGN0000577, FBGN0002522, FBGN0019809, FBGN0000251, FBGN0003130, FBGN0035954, FBGN0008636, FBGN0001319, FBGN0015524, FBGN0004892, FBGN0000606, FBGN0013755, FBGN0035956, FBGN0036285, FBGN0014179, FBGN0000459, FBGN00143…	110	144	588	1.78182	1.42657e-06	0.000691648
GOTERM_MF_FAT	GO:0003700~transcription factor activity	40	29.1971	FBGN0004567, FBGN0028993, FBGN0000157, FBGN0014143, FBGN0026411, FBGN0000492, FBGN0029123, FBGN0051481, FBGN0000576, FBGN0003339, FBGN0020307, FBGN0028789, FBGN0000577, FBGN0002522, FBGN0019809, FBGN0002573, FBGN0000251, FBGN0003130, FBGN0035954, FBGN0008636, FBGN0015524, FBGN0000606, FBGN0035956, FBGN0036285, FBGN0014179, FBGN0000459, FBGN0014343, FBGN0000014, FBGN0041156, FBGN0000015, FBGN00039…	110	109	576	1.9216	2.26006e-06	0.000427061
GOTERM_BP_FAT	GO:0045449~regulation of transcription	52	37.9562	FBGN0004567, FBGN0026411, FBGN0024291, FBGN0051481, FBGN0003339, FBGN0004009, FBGN0002522, FBGN0003129, FBGN0003130, FBGN0035954, FBGN0008636, FBGN0004892, FBGN0013755, FBGN0035956, FBGN0014343, FBGN0003944, FBGN0043364, FBGN0013751, FBGN0001325, FBGN0040071, FBGN0026160, FBGN0028993, FBGN0000157, FBGN0014143, FBGN0000492, FBGN0029123, FBGN0000576, FBGN0020307, FBGN0028789, FBGN0000577, FBGN00198…	110	167	588	1.66445	4.26174e-06	0.00137702
UP_SEQ_FEATURE	DNA-binding region:Homeobox	18	13.1387	FBGN0015524, FBGN0000606, FBGN0000157, FBGN0000492, FBGN0051481, FBGN0003339, FBGN0000576, FBGN0000014, FBGN0000015, FBGN0003944, FBGN0000577, FBGN0004054, FBGN0002522, FBGN0004053, FBGN0000251, FBGN0002941, FBGN0013751, FBGN0020617	63	31	297	2.73733	9.74172e-06	0.00251994
GOTERM_MF_FAT	GO:0043565~sequence-specific DNA binding	30	21.8978	FBGN0028993, FBGN0004567, FBGN0000157, FBGN0014143, FBGN0026411, FBGN0000492, FBGN0051481, FBGN0000576, FBGN0003339, FBGN0020307, FBGN0000577, FBGN0002522, FBGN0000251, FBGN0008636, FBGN0015524, FBGN0000606, FBGN0036285, FBGN0014343, FBGN0000014, FBGN0041156, FBGN0000015, FBGN0003944, FBGN0004054, FBGN0004053, FBGN0013751, FBGN0002941, FBGN0004362, FBGN0015904, FBGN0003118, FBGN0020617	110	76	576	2.06699	1.75615e-05	0.0016582
GOTERM_MF_FAT	GO:0030528~transcription regulator activity	49	35.7664	FBGN0004567, FBGN0026411, FBGN0051481, FBGN0003339, FBGN0002522, FBGN0003129, FBGN0003130, FBGN0035954, FBGN0008636, FBGN0004892, FBGN0013755, FBGN0035956, FBGN0014343, FBGN0003944, FBGN0043364, FBGN0013751, FBGN0001325, FBGN0028993, FBGN0000157, FBGN0014143, FBGN0000492, FBGN0029123, FBGN0000576, FBGN0020307, FBGN0028789, FBGN0000577, FBGN0019809, FBGN0002573, FBGN0000251, FBGN0001319, FBGN00155…	110	159	576	1.61372	2.96202e-05	0.00186436
GOTERM_MF_FAT	GO:0003677~DNA binding	48	35.0365	FBGN0004567, FBGN0028993, FBGN0000157, FBGN0014143, FBGN0026411, FBGN0000492, FBGN0029123, FBGN0051481, FBGN0000576, FBGN0003339, FBGN0020307, FBGN0028789, FBGN0000577, FBGN0002522, FBGN0003129, FBGN0019809, FBGN0000251, FBGN0002573, FBGN0003130, FBGN0035954, FBGN0008636, FBGN0001319, FBGN0015524, FBGN0004892, FBGN0000606, FBGN0035956, FBGN0036285, FBGN0014179, FBGN0000459, FBGN0014343, FBGN00103…	110	155	576	1.62158	3.34973e-05	0.00158152
GOTERM_MF_FAT	GO:0003704~specific RNA polymerase II transcription factor activity	17	12.4088	FBGN0001319, FBGN0015524, FBGN0000157, FBGN0051481, FBGN0003339, FBGN0000576, FBGN0000014, FBGN0000015, FBGN0003944, FBGN0000577, FBGN0002522, FBGN0003129, FBGN0004053, FBGN0000251, FBGN0015904, FBGN0001325, FBGN0020617	110	41	576	2.17118	0.00146861	0.0540394
SP_PIR_KEYWORDS	developmental protein	39	28.4672	FBGN0004567, FBGN0000157, FBGN0014143, FBGN0000492, FBGN0000497, FBGN0051481, FBGN0000576, FBGN0003339, FBGN0004009, FBGN0000577, FBGN0002522, FBGN0003129, FBGN0000250, FBGN0019809, FBGN0000251, FBGN0002573, FBGN0003130, FBGN0001319, FBGN0015524, FBGN0004892, FBGN0000606, FBGN0036285, FBGN0014179, FBGN0000459, FBGN0000014, FBGN0000015, FBGN0024244, FBGN0003944, FBGN0000180, FBGN0004054, FBGN00056…	133	141	743	1.54519	0.0016367	0.0541708
GOTERM_MF_FAT	GO:0003702~RNA polymerase II transcription factor activity	25	18.2482	FBGN0004567, FBGN0000157, FBGN0014143, FBGN0051481, FBGN0003339, FBGN0000576, FBGN0000577, FBGN0002522, FBGN0003129, FBGN0002573, FBGN0000251, FBGN0001319, FBGN0004892, FBGN0015524, FBGN0010313, FBGN0000014, FBGN0000015, FBGN0003944, FBGN0004053, FBGN0002941, FBGN0015904, FBGN0004878, FBGN0001325, FBGN0005677, FBGN0020617	110	73	576	1.79328	0.00163837	0.0503398
SP_PIR_KEYWORDS	transcription regulation	26	18.9781	FBGN0004567, FBGN0000157, FBGN0014143, FBGN0000492, FBGN0051481, FBGN0003339, FBGN0000577, FBGN0002522, FBGN0003129, FBGN0019809, FBGN0002573, FBGN0000251, FBGN0003130, FBGN0001319, FBGN0004892, FBGN0000606, FBGN0036285, FBGN0014179, FBGN0024244, FBGN0003944, FBGN0004054, FBGN0004053, FBGN0013751, FBGN0015904, FBGN0004878, FBGN0020617	133	95	743	1.52893	0.0169849	0.372467
SP_PIR_KEYWORDS	Transcription	23	16.7883	FBGN0003130, FBGN0001319, FBGN0004892, FBGN0004567, FBGN0000606, FBGN0000157, FBGN0014143, FBGN0036285, FBGN0014179, FBGN0024244, FBGN0003944, FBGN0000577, FBGN0004054, FBGN0002522, FBGN0003129, FBGN0004053, FBGN0019809, FBGN0002573, FBGN0000251, FBGN0013751, FBGN0015904, FBGN0004878, FBGN0020617	133	89	743	1.44369	0.0499812	0.687203
GOTERM_BP_FAT	GO:0006350~transcription	25	18.2482	FBGN0004567, FBGN0000157, FBGN0014143, FBGN0000577, FBGN0002522, FBGN0003129, FBGN0019809, FBGN0002573, FBGN0000251, FBGN0003130, FBGN0001319, FBGN0004892, FBGN0000606, FBGN0036285, FBGN0014179, FBGN0024244, FBGN0003944, FBGN0004054, FBGN0004053, FBGN0013751, FBGN0030096, FBGN0015904, FBGN0004878, FBGN0005677, FBGN0020617	110	98	588	1.36364	0.0672134	0.862625
Annotation Cluster 2	Enrichment Score: 2.41
Category	Term	Count	%	Genes	List Total	Pop Hits	Pop Total	Fold Enrichment	PValue	Benjamini
GOTERM_BP_FAT	GO:0003002~regionalization	34	24.8175	FBGN0004567, FBGN0000157, FBGN0014143, FBGN0026411, FBGN0000492, FBGN0000497, FBGN0051481, FBGN0000576, FBGN0003339, FBGN0004009, FBGN0000577, FBGN0000250, FBGN0000251, FBGN0002573, FBGN0001987, FBGN0001319, FBGN0015524, FBGN0004892, FBGN0000606, FBGN0010651, FBGN0000014, FBGN0000015, FBGN0024244, FBGN0003944, FBGN0004054, FBGN0005672, FBGN0043364, FBGN0004053, FBGN0015904, FBGN0001325, FBGN00400…	110	107	588	1.69856	0.00043222	0.0995277
GOTERM_BP_FAT	GO:0007379~segment specification	10	7.29927	FBGN0000576, FBGN0003339, FBGN0000014, FBGN0000015, FBGN0001319, FBGN0003944, FBGN0015524, FBGN0014143, FBGN0000251, FBGN0051481	110	17	588	3.14439	0.00123503	0.181095
GOTERM_BP_FAT	GO:0007389~pattern specification process	34	24.8175	FBGN0004567, FBGN0000157, FBGN0014143, FBGN0026411, FBGN0000492, FBGN0000497, FBGN0051481, FBGN0000576, FBGN0003339, FBGN0004009, FBGN0000577, FBGN0000250, FBGN0000251, FBGN0002573, FBGN0001987, FBGN0001319, FBGN0015524, FBGN0004892, FBGN0000606, FBGN0010651, FBGN0000014, FBGN0000015, FBGN0024244, FBGN0003944, FBGN0004054, FBGN0005672, FBGN0043364, FBGN0004053, FBGN0015904, FBGN0001325, FBGN00400…	110	113	588	1.60837	0.00136948	0.172959
GOTERM_MF_FAT	GO:0003704~specific RNA polymerase II transcription factor activity	17	12.4088	FBGN0001319, FBGN0015524, FBGN0000157, FBGN0051481, FBGN0003339, FBGN0000576, FBGN0000014, FBGN0000015, FBGN0003944, FBGN0000577, FBGN0002522, FBGN0003129, FBGN0004053, FBGN0000251, FBGN0015904, FBGN0001325, FBGN0020617	110	41	576	2.17118	0.00146861	0.0540394
SP_PIR_KEYWORDS	developmental protein	39	28.4672	FBGN0004567, FBGN0000157, FBGN0014143, FBGN0000492, FBGN0000497, FBGN0051481, FBGN0000576, FBGN0003339, FBGN0004009, FBGN0000577, FBGN0002522, FBGN0003129, FBGN0000250, FBGN0019809, FBGN0000251, FBGN0002573, FBGN0003130, FBGN0001319, FBGN0015524, FBGN0004892, FBGN0000606, FBGN0036285, FBGN0014179, FBGN0000459, FBGN0000014, FBGN0000015, FBGN0024244, FBGN0003944, FBGN0000180, FBGN0004054, FBGN00056…	133	141	743	1.54519	0.0016367	0.0541708
GOTERM_MF_FAT	GO:0003702~RNA polymerase II transcription factor activity	25	18.2482	FBGN0004567, FBGN0000157, FBGN0014143, FBGN0051481, FBGN0003339, FBGN0000576, FBGN0000577, FBGN0002522, FBGN0003129, FBGN0002573, FBGN0000251, FBGN0001319, FBGN0004892, FBGN0015524, FBGN0010313, FBGN0000014, FBGN0000015, FBGN0003944, FBGN0004053, FBGN0002941, FBGN0015904, FBGN0004878, FBGN0001325, FBGN0005677, FBGN0020617	110	73	576	1.79328	0.00163837	0.0503398
GOTERM_BP_FAT	GO:0035287~head segmentation	8	5.83942	FBGN0000576, FBGN0003339, FBGN0004009, FBGN0001319, FBGN0000577, FBGN0000606, FBGN0014143, FBGN0051481	110	14	588	3.05455	0.00688111	0.524883
GOTERM_BP_FAT	GO:0007350~blastoderm segmentation	18	13.1387	FBGN0001319, FBGN0004892, FBGN0004567, FBGN0000606, FBGN0014143, FBGN0051481, FBGN0003339, FBGN0000576, FBGN0000014, FBGN0004009, FBGN0000015, FBGN0024244, FBGN0003944, FBGN0000577, FBGN0000251, FBGN0001325, FBGN0003118, FBGN0014011	110	52	588	1.85035	0.0075078	0.485495
GOTERM_BP_FAT	GO:0009880~embryonic pattern specification	18	13.1387	FBGN0001319, FBGN0004892, FBGN0004567, FBGN0000606, FBGN0014143, FBGN0051481, FBGN0003339, FBGN0000576, FBGN0000014, FBGN0004009, FBGN0000015, FBGN0024244, FBGN0003944, FBGN0000577, FBGN0000251, FBGN0001325, FBGN0003118, FBGN0014011	110	53	588	1.81544	0.00932323	0.47743
GOTERM_BP_FAT	GO:0035289~posterior head segmentation	7	5.10949	FBGN0000576, FBGN0003339, FBGN0004009, FBGN0001319, FBGN0000577, FBGN0000606, FBGN0051481	110	12	588	3.11818	0.012545	0.534829
GOTERM_BP_FAT	GO:0007380~specification of segmental identity, head	5	3.64964	FBGN0000576, FBGN0003339, FBGN0001319, FBGN0014143, FBGN0051481	110	7	588	3.81818	0.0248578	0.670393
GOTERM_BP_FAT	GO:0035282~segmentation	19	13.8686	FBGN0001319, FBGN0004892, FBGN0015524, FBGN0004567, FBGN0000606, FBGN0014143, FBGN0051481, FBGN0000014, FBGN0003339, FBGN0000576, FBGN0004009, FBGN0000015, FBGN0024244, FBGN0003944, FBGN0000577, FBGN0000251, FBGN0001325, FBGN0003118, FBGN0014011	110	63	588	1.61212	0.0267458	0.681245
Annotation Cluster 3	Enrichment Score: 1.54
Category	Term	Count	%	Genes	List Total	Pop Hits	Pop Total	Fold Enrichment	PValue	Benjamini
GOTERM_BP_FAT	GO:0007447~imaginal disc pattern formation	16	11.6788	FBGN0000157, FBGN0026411, FBGN0010651, FBGN0000492, FBGN0000497, FBGN0000014, FBGN0004009, FBGN0000015, FBGN0000577, FBGN0004054, FBGN0004053, FBGN0043364, FBGN0000251, FBGN0040071, FBGN0003118, FBGN0005677	110	35	588	2.44364	0.000512576	0.0946787
GOTERM_BP_FAT	GO:0007450~dorsal/ventral pattern formation, imaginal disc	8	5.83942	FBGN0004009, FBGN0004054, FBGN0010651, FBGN0004053, FBGN0000492, FBGN0043364, FBGN0040071, FBGN0003118	110	18	588	2.37576	0.033118	0.729298
GOTERM_BP_FAT	GO:0035222~wing disc pattern formation	8	5.83942	FBGN0004009, FBGN0000577, FBGN0010651, FBGN0000492, FBGN0043364, FBGN0040071, FBGN0000497, FBGN0003118	110	20	588	2.13818	0.0582821	0.838015
GOTERM_BP_FAT	GO:0009953~dorsal/ventral pattern formation	10	7.29927	FBGN0004009, FBGN0000157, FBGN0004054, FBGN0010651, FBGN0004053, FBGN0000492, FBGN0000250, FBGN0043364, FBGN0040071, FBGN0003118	110	31	588	1.72434	0.0993992	0.900541
GOTERM_BP_FAT	GO:0048190~wing disc dorsal/ventral pattern formation	5	3.64964	FBGN0004009, FBGN0010651, FBGN0043364, FBGN0040071, FBGN0003118	110	13	588	2.05594	0.207178	0.978002
Annotation Cluster 4	Enrichment Score: 1.41
Category	Term	Count	%	Genes	List Total	Pop Hits	Pop Total	Fold Enrichment	PValue	Benjamini
GOTERM_BP_FAT	GO:0007480~imaginal disc-derived leg morphogenesis	7	5.10949	FBGN0003130, FBGN0024244, FBGN0004892, FBGN0003944, FBGN0000157, FBGN0026411, FBGN0000497	110	11	588	3.40165	0.00737719	0.512391
GOTERM_BP_FAT	GO:0035109~imaginal disc-derived limb morphogenesis	7	5.10949	FBGN0003130, FBGN0024244, FBGN0004892, FBGN0003944, FBGN0000157, FBGN0026411, FBGN0000497	110	11	588	3.40165	0.00737719	0.512391
GOTERM_BP_FAT	GO:0035127~post-embryonic limb morphogenesis	7	5.10949	FBGN0003130, FBGN0024244, FBGN0004892, FBGN0003944, FBGN0000157, FBGN0026411, FBGN0000497	110	11	588	3.40165	0.00737719	0.512391
GOTERM_BP_FAT	GO:0007444~imaginal disc development	29	21.1679	FBGN0000157, FBGN0026411, FBGN0000492, FBGN0000497, FBGN0004009, FBGN0020307, FBGN0000577, FBGN0000251, FBGN0001987, FBGN0003130, FBGN0001319, FBGN0004892, FBGN0010651, FBGN0014343, FBGN0000014, FBGN0000015, FBGN0024244, FBGN0003944, FBGN0004054, FBGN0005672, FBGN0001122, FBGN0004053, FBGN0043364, FBGN0013751, FBGN0015904, FBGN0053196, FBGN0040071, FBGN0005677, FBGN0003118	110	101	588	1.53483	0.00840464	0.467283
GOTERM_BP_FAT	GO:0007478~leg disc morphogenesis	7	5.10949	FBGN0003130, FBGN0024244, FBGN0004892, FBGN0003944, FBGN0000157, FBGN0026411, FBGN0000497	110	12	588	3.11818	0.012545	0.534829
GOTERM_BP_FAT	GO:0035110~leg morphogenesis	8	5.83942	FBGN0003130, FBGN0024244, FBGN0004892, FBGN0003944, FBGN0000157, FBGN0026411, FBGN0000497, FBGN0005677	110	16	588	2.67273	0.0165106	0.592275
GOTERM_BP_FAT	GO:0060173~limb development	8	5.83942	FBGN0003130, FBGN0024244, FBGN0004892, FBGN0003944, FBGN0000157, FBGN0026411, FBGN0000497, FBGN0005677	110	16	588	2.67273	0.0165106	0.592275
GOTERM_BP_FAT	GO:0035108~limb morphogenesis	8	5.83942	FBGN0003130, FBGN0024244, FBGN0004892, FBGN0003944, FBGN0000157, FBGN0026411, FBGN0000497, FBGN0005677	110	16	588	2.67273	0.0165106	0.592275
GOTERM_BP_FAT	GO:0035218~leg disc development	9	6.56934	FBGN0003130, FBGN0004009, FBGN0024244, FBGN0004892, FBGN0003944, FBGN0000157, FBGN0026411, FBGN0000497, FBGN0005677	110	20	588	2.40545	0.0190721	0.625846
GOTERM_BP_FAT	GO:0035120~post-embryonic appendage morphogenesis	18	13.1387	FBGN0003130, FBGN0001319, FBGN0004892, FBGN0000157, FBGN0026411, FBGN0000492, FBGN0014343, FBGN0000497, FBGN0004009, FBGN0020307, FBGN0024244, FBGN0003944, FBGN0005672, FBGN0001122, FBGN0001987, FBGN0015904, FBGN0053196, FBGN0003118	110	57	588	1.68804	0.0203866	0.613799
GOTERM_BP_FAT	GO:0048737~imaginal disc-derived appendage development	19	13.8686	FBGN0003130, FBGN0001319, FBGN0004892, FBGN0000157, FBGN0026411, FBGN0000492, FBGN0014343, FBGN0000497, FBGN0004009, FBGN0020307, FBGN0024244, FBGN0003944, FBGN0005672, FBGN0001122, FBGN0001987, FBGN0015904, FBGN0053196, FBGN0003118, FBGN0005677	110	63	588	1.61212	0.0267458	0.681245
GOTERM_BP_FAT	GO:0035114~imaginal disc-derived appendage morphogenesis	19	13.8686	FBGN0003130, FBGN0001319, FBGN0004892, FBGN0000157, FBGN0026411, FBGN0000492, FBGN0014343, FBGN0000497, FBGN0004009, FBGN0020307, FBGN0024244, FBGN0003944, FBGN0005672, FBGN0001122, FBGN0001987, FBGN0015904, FBGN0053196, FBGN0003118, FBGN0005677	110	63	588	1.61212	0.0267458	0.681245
GOTERM_BP_FAT	GO:0048736~appendage development	19	13.8686	FBGN0003130, FBGN0001319, FBGN0004892, FBGN0000157, FBGN0026411, FBGN0000492, FBGN0014343, FBGN0000497, FBGN0004009, FBGN0020307, FBGN0024244, FBGN0003944, FBGN0005672, FBGN0001122, FBGN0001987, FBGN0015904, FBGN0053196, FBGN0003118, FBGN0005677	110	64	588	1.58693	0.0313752	0.724289
GOTERM_BP_FAT	GO:0035107~appendage morphogenesis	19	13.8686	FBGN0003130, FBGN0001319, FBGN0004892, FBGN0000157, FBGN0026411, FBGN0000492, FBGN0014343, FBGN0000497, FBGN0004009, FBGN0020307, FBGN0024244, FBGN0003944, FBGN0005672, FBGN0001122, FBGN0001987, FBGN0015904, FBGN0053196, FBGN0003118, FBGN0005677	110	64	588	1.58693	0.0313752	0.724289
GOTERM_BP_FAT	GO:0048569~post-embryonic organ development	21	15.3285	FBGN0003130, FBGN0001319, FBGN0004892, FBGN0000157, FBGN0026411, FBGN0014179, FBGN0000492, FBGN0014343, FBGN0000497, FBGN0004009, FBGN0020307, FBGN0024244, FBGN0003944, FBGN0005672, FBGN0001122, FBGN0003129, FBGN0001987, FBGN0015904, FBGN0053196, FBGN0003118, FBGN0005677	110	75	588	1.49673	0.0412153	0.792004
GOTERM_BP_FAT	GO:0035220~wing disc development	18	13.1387	FBGN0003130, FBGN0001319, FBGN0000157, FBGN0010651, FBGN0000492, FBGN0014343, FBGN0000497, FBGN0004009, FBGN0020307, FBGN0000577, FBGN0005672, FBGN0001122, FBGN0043364, FBGN0001987, FBGN0015904, FBGN0040071, FBGN0053196, FBGN0003118	110	66	588	1.45785	0.0791778	0.884966
GOTERM_BP_FAT	GO:0009791~post-embryonic development	23	16.7883	FBGN0003130, FBGN0001319, FBGN0004892, FBGN0000157, FBGN0026411, FBGN0014179, FBGN0000492, FBGN0014343, FBGN0000497, FBGN0004009, FBGN0020307, FBGN0024244, FBGN0003944, FBGN0005672, FBGN0001122, FBGN0003129, FBGN0043364, FBGN0001987, FBGN0015904, FBGN0004878, FBGN0053196, FBGN0003118, FBGN0005677	110	90	588	1.36606	0.0805382	0.88274
GOTERM_BP_FAT	GO:0048563~post-embryonic organ morphogenesis	19	13.8686	FBGN0003130, FBGN0001319, FBGN0004892, FBGN0000157, FBGN0026411, FBGN0000492, FBGN0014343, FBGN0000497, FBGN0004009, FBGN0020307, FBGN0024244, FBGN0003944, FBGN0005672, FBGN0001122, FBGN0001987, FBGN0015904, FBGN0053196, FBGN0003118, FBGN0005677	110	71	588	1.43047	0.0819586	0.874279
GOTERM_BP_FAT	GO:0007560~imaginal disc morphogenesis	19	13.8686	FBGN0003130, FBGN0001319, FBGN0004892, FBGN0000157, FBGN0026411, FBGN0000492, FBGN0014343, FBGN0000497, FBGN0004009, FBGN0020307, FBGN0024244, FBGN0003944, FBGN0005672, FBGN0001122, FBGN0001987, FBGN0015904, FBGN0053196, FBGN0003118, FBGN0005677	110	71	588	1.43047	0.0819586	0.874279
GOTERM_BP_FAT	GO:0048707~instar larval or pupal morphogenesis	20	14.5985	FBGN0003130, FBGN0001319, FBGN0004892, FBGN0000157, FBGN0026411, FBGN0000492, FBGN0014343, FBGN0000497, FBGN0004009, FBGN0020307, FBGN0024244, FBGN0003944, FBGN0005672, FBGN0001122, FBGN0043364, FBGN0001987, FBGN0015904, FBGN0053196, FBGN0003118, FBGN0005677	110	77	588	1.38843	0.0943826	0.898696
GOTERM_BP_FAT	GO:0009886~post-embryonic morphogenesis	20	14.5985	FBGN0003130, FBGN0001319, FBGN0004892, FBGN0000157, FBGN0026411, FBGN0000492, FBGN0014343, FBGN0000497, FBGN0004009, FBGN0020307, FBGN0024244, FBGN0003944, FBGN0005672, FBGN0001122, FBGN0043364, FBGN0001987, FBGN0015904, FBGN0053196, FBGN0003118, FBGN0005677	110	78	588	1.37063	0.10518	0.908875
GOTERM_BP_FAT	GO:0007552~metamorphosis	20	14.5985	FBGN0003130, FBGN0001319, FBGN0004892, FBGN0000157, FBGN0026411, FBGN0000492, FBGN0014343, FBGN0000497, FBGN0004009, FBGN0020307, FBGN0024244, FBGN0003944, FBGN0005672, FBGN0001122, FBGN0043364, FBGN0001987, FBGN0015904, FBGN0053196, FBGN0003118, FBGN0005677	110	80	588	1.33636	0.129062	0.93149
GOTERM_BP_FAT	GO:0007472~wing disc morphogenesis	14	10.219	FBGN0003130, FBGN0001319, FBGN0000157, FBGN0000492, FBGN0014343, FBGN0000497, FBGN0004009, FBGN0020307, FBGN0005672, FBGN0001122, FBGN0001987, FBGN0015904, FBGN0053196, FBGN0003118	110	53	588	1.41201	0.160264	0.956611
GOTERM_BP_FAT	GO:0007476~imaginal disc-derived wing morphogenesis	14	10.219	FBGN0003130, FBGN0001319, FBGN0000157, FBGN0000492, FBGN0014343, FBGN0000497, FBGN0004009, FBGN0020307, FBGN0005672, FBGN0001122, FBGN0001987, FBGN0015904, FBGN0053196, FBGN0003118	110	53	588	1.41201	0.160264	0.956611
GOTERM_BP_FAT	GO:0002165~instar larval or pupal development	20	14.5985	FBGN0003130, FBGN0001319, FBGN0004892, FBGN0000157, FBGN0026411, FBGN0000492, FBGN0014343, FBGN0000497, FBGN0004009, FBGN0020307, FBGN0024244, FBGN0003944, FBGN0005672, FBGN0001122, FBGN0043364, FBGN0001987, FBGN0015904, FBGN0053196, FBGN0003118, FBGN0005677	110	85	588	1.25775	0.201837	0.976956
GOTERM_BP_FAT	GO:0007469~antennal development	3	2.18978	FBGN0003130, FBGN0000157, FBGN0005677	110	8	588	2.00455	0.453775	0.999147

## Sheet: tcas2dmelorth-chart
Category	Term	Count	%	Genes	List Total	Pop Hits	Pop Total	Fold Enrichment	PValue	Benjamini
INTERPRO	IPR001356:Homeobox	40	3.94089	FBGN0004607, FBGN0008646, FBGN0028993, FBGN0000157, FBGN0026411, FBGN0036274, FBGN0000492, FBGN0001170, FBGN0052105, FBGN0051481, FBGN0000576, FBGN0003339, FBGN0020307, FBGN0000577, FBGN0002522, FBGN0000251, FBGN0024184, FBGN0008636, FBGN0024321, FBGN0015524, FBGN0000606, FBGN0004102, FBGN0023489, FBGN0036285, FBGN0014343, FBGN0030058, FBGN0000625, FBGN0000014, FBGN0041156, FBGN0000015, FBGN00039…	902	81	6793	3.71903	2.23321e-14	2.31635e-11
INTERPRO	IPR017970:Homeobox, conserved site	39	3.84236	FBGN0004607, FBGN0008646, FBGN0028993, FBGN0000157, FBGN0026411, FBGN0036274, FBGN0000492, FBGN0001170, FBGN0052105, FBGN0051481, FBGN0000576, FBGN0003339, FBGN0000577, FBGN0002522, FBGN0000251, FBGN0024184, FBGN0008636, FBGN0024321, FBGN0015524, FBGN0000606, FBGN0004102, FBGN0023489, FBGN0036285, FBGN0014343, FBGN0030058, FBGN0000625, FBGN0000014, FBGN0041156, FBGN0000015, FBGN0003944, FBGN00040…	902	79	6793	3.71786	5.03939e-14	2.61597e-11
SP_PIR_KEYWORDS	Homeobox	40	3.94089	FBGN0004607, FBGN0008646, FBGN0028993, FBGN0000157, FBGN0026411, FBGN0036274, FBGN0000492, FBGN0001170, FBGN0052105, FBGN0051481, FBGN0000576, FBGN0003339, FBGN0020307, FBGN0000577, FBGN0002522, FBGN0000251, FBGN0024184, FBGN0008636, FBGN0024321, FBGN0015524, FBGN0000606, FBGN0004102, FBGN0023489, FBGN0036285, FBGN0014343, FBGN0030058, FBGN0000625, FBGN0000014, FBGN0041156, FBGN0000015, FBGN00039…	984	82	7320	3.62879	5.84145e-14	1.64682e-11
SMART	SM00389:HOX	40	3.94089	FBGN0004607, FBGN0008646, FBGN0028993, FBGN0000157, FBGN0026411, FBGN0036274, FBGN0000492, FBGN0001170, FBGN0052105, FBGN0051481, FBGN0000576, FBGN0003339, FBGN0020307, FBGN0000577, FBGN0002522, FBGN0000251, FBGN0024184, FBGN0008636, FBGN0024321, FBGN0015524, FBGN0000606, FBGN0004102, FBGN0023489, FBGN0036285, FBGN0014343, FBGN0030058, FBGN0000625, FBGN0000014, FBGN0041156, FBGN0000015, FBGN00039…	446	81	3079	3.40918	2.22407e-13	4.64769e-11
INTERPRO	IPR012287:Homeodomain-related	39	3.84236	FBGN0004607, FBGN0028993, FBGN0008646, FBGN0000157, FBGN0026411, FBGN0036274, FBGN0000492, FBGN0001170, FBGN0052105, FBGN0051481, FBGN0000576, FBGN0003339, FBGN0020307, FBGN0000577, FBGN0002522, FBGN0000251, FBGN0024184, FBGN0008636, FBGN0024321, FBGN0015524, FBGN0004102, FBGN0023489, FBGN0036285, FBGN0014343, FBGN0030058, FBGN0000625, FBGN0000014, FBGN0041156, FBGN0000015, FBGN0003944, FBGN00040…	902	84	6793	3.49656	5.82857e-13	2.01672e-10
UP_SEQ_FEATURE	DNA-binding region:Homeobox	23	2.26601	FBGN0024184, FBGN0015524, FBGN0000606, FBGN0000157, FBGN0004102, FBGN0000492, FBGN0001170, FBGN0051481, FBGN0000014, FBGN0003339, FBGN0000576, FBGN0000015, FBGN0003944, FBGN0000577, FBGN0004054, FBGN0002522, FBGN0000529, FBGN0025360, FBGN0004053, FBGN0000251, FBGN0002941, FBGN0013751, FBGN0020617	281	41	2133	4.25822	4.36474e-10	3.30411e-07
GOTERM_MF_FAT	GO:0043565~sequence-specific DNA binding	55	5.41872	FBGN0000964, FBGN0038391, FBGN0008646, FBGN0004567, FBGN0026411, FBGN0039937, FBGN0001170, FBGN0001078, FBGN0051481, FBGN0003339, FBGN0002522, FBGN0008636, FBGN0024321, FBGN0023489, FBGN0004897, FBGN0005659, FBGN0014343, FBGN0030058, FBGN0000625, FBGN0003944, FBGN0027950, FBGN0000529, FBGN0045759, FBGN0013751, FBGN0004362, FBGN0004607, FBGN0028993, FBGN0000157, FBGN0014143, FBGN0000492, FBGN00362…	718	181	5081	2.15035	2.05131e-08	1.47283e-05
GOTERM_MF_FAT	GO:0003700~transcription factor activity	76	7.48768	FBGN0000179, FBGN0000964, FBGN0038391, FBGN0004567, FBGN0008646, FBGN0050011, FBGN0026411, FBGN0002521, FBGN0039937, FBGN0001170, FBGN0036411, FBGN0001078, FBGN0042696, FBGN0051481, FBGN0003339, FBGN0002522, FBGN0010280, FBGN0003130, FBGN0035954, FBGN0008636, FBGN0024321, FBGN0023489, FBGN0004897, FBGN0005659, FBGN0035956, FBGN0014343, FBGN0030058, FBGN0000625, FBGN0004795, FBGN0003944, FBGN00048…	718	297	5081	1.81085	1.06935e-07	3.8389e-05
SP_PIR_KEYWORDS	dna-binding	76	7.48768	FBGN0000179, FBGN0000964, FBGN0004567, FBGN0008646, FBGN0026411, FBGN0002521, FBGN0039937, FBGN0001170, FBGN0001078, FBGN0051481, FBGN0003339, FBGN0002522, FBGN0010282, FBGN0003129, FBGN0003130, FBGN0035954, FBGN0008636, FBGN0004892, FBGN0024321, FBGN0005659, FBGN0004897, FBGN0023489, FBGN0035956, FBGN0014343, FBGN0030058, FBGN0000625, FBGN0004795, FBGN0003944, FBGN0004859, FBGN0000283, FBGN00005…	984	317	7320	1.78349	3.14631e-07	4.43619e-05
GOTERM_BP_FAT	GO:0006355~regulation of transcription, DNA-dependent	96	9.45813	FBGN0000964, FBGN0004567, FBGN0038872, FBGN0024291, FBGN0002521, FBGN0039937, FBGN0001170, FBGN0001078, FBGN0000139, FBGN0042696, FBGN0037445, FBGN0002522, FBGN0042085, FBGN0010280, FBGN0035954, FBGN0004892, FBGN0013753, FBGN0023489, FBGN0013755, FBGN0004897, FBGN0035956, FBGN0052296, FBGN0000625, FBGN0003944, FBGN0020412, FBGN0013751, FBGN0030093, FBGN0026160, FBGN0004607, FBGN0028993, FBGN00262…	626	440	4692	1.63532	3.18707e-07	0.000599945
PIR_SUPERFAMILY	PIRSF000051:cytochrome P450 CYP3A5	14	1.37931	FBGN0015039, FBGN0015038, FBGN0033697, FBGN0033696, FBGN0031182, FBGN0034756, FBGN0033775, FBGN0025454, FBGN0033065, FBGN0039006, FBGN0038037, FBGN0031126, FBGN0015040, FBGN0038194	219	24	1871	4.98364	4.01686e-07	8.35473e-05
GOTERM_BP_FAT	GO:0045449~regulation of transcription	118	11.6256	FBGN0000964, FBGN0004567, FBGN0038872, FBGN0024291, FBGN0002521, FBGN0039937, FBGN0001170, FBGN0036411, FBGN0001078, FBGN0000139, FBGN0042696, FBGN0031868, FBGN0002522, FBGN0037445, FBGN0010282, FBGN0042085, FBGN0010280, FBGN0034410, FBGN0035954, FBGN0004892, FBGN0013753, FBGN0004897, FBGN0013755, FBGN0023489, FBGN0035956, FBGN0000625, FBGN0052296, FBGN0003944, FBGN0020412, FBGN0022740, FBGN00137…	626	585	4692	1.51185	8.57807e-07	0.0008073
GOTERM_CC_FAT	GO:0042598~vesicular fraction	23	2.26601	FBGN0015039, FBGN0034405, FBGN0015038, FBGN0033697, FBGN0033696, FBGN0034406, FBGN0015035, FBGN0015034, FBGN0031182, FBGN0001992, FBGN0034756, FBGN0004959, FBGN0033292, FBGN0033775, FBGN0025454, FBGN0033065, FBGN0038037, FBGN0030304, FBGN0039006, FBGN0031126, FBGN0015040, FBGN0014469, FBGN0038194	415	58	3135	2.99564	1.53186e-06	0.000497732
GOTERM_CC_FAT	GO:0005792~microsome	23	2.26601	FBGN0015039, FBGN0034405, FBGN0015038, FBGN0033697, FBGN0033696, FBGN0034406, FBGN0015035, FBGN0015034, FBGN0031182, FBGN0001992, FBGN0034756, FBGN0004959, FBGN0033292, FBGN0033775, FBGN0025454, FBGN0033065, FBGN0038037, FBGN0030304, FBGN0039006, FBGN0031126, FBGN0015040, FBGN0014469, FBGN0038194	415	58	3135	2.99564	1.53186e-06	0.000497732
INTERPRO	IPR006621:Nose resistant to fluoxetine-4, N-terminal	10	0.985222	FBGN0038873, FBGN0031032, FBGN0031033, FBGN0033792, FBGN0039091, FBGN0030148, FBGN0039093, FBGN0053337, FBGN0039092, FBGN0031034	902	12	6793	6.27587	1.85101e-06	0.000480223
SMART	SM00703:NRF	10	0.985222	FBGN0038873, FBGN0031032, FBGN0031033, FBGN0033792, FBGN0039091, FBGN0030148, FBGN0039093, FBGN0053337, FBGN0039092, FBGN0031034	446	12	3079	5.75299	3.74757e-06	0.000391545
SP_PIR_KEYWORDS	microsome	21	2.06897	FBGN0015039, FBGN0015038, FBGN0033697, FBGN0033696, FBGN0015035, FBGN0015034, FBGN0001992, FBGN0031182, FBGN0034756, FBGN0004959, FBGN0033292, FBGN0033775, FBGN0025454, FBGN0033065, FBGN0038037, FBGN0030304, FBGN0039006, FBGN0031126, FBGN0015040, FBGN0014469, FBGN0038194	984	52	7320	3.00422	5.36598e-06	0.000504276
GOTERM_CC_FAT	GO:0000267~cell fraction	26	2.56158	FBGN0033697, FBGN0033696, FBGN0031182, FBGN0004959, FBGN0033292, FBGN0033775, FBGN0039006, FBGN0031126, FBGN0034405, FBGN0015039, FBGN0015038, FBGN0034406, FBGN0015035, FBGN0001992, FBGN0015034, FBGN0034756, FBGN0025454, FBGN0033065, FBGN0030304, FBGN0038037, FBGN0051935, FBGN0020766, FBGN0015040, FBGN0004364, FBGN0014469, FBGN0038194	415	76	3135	2.58434	6.17675e-06	0.00100322
GOTERM_CC_FAT	GO:0019898~extrinsic to membrane	32	3.15271	FBGN0067628, FBGN0033697, FBGN0033696, FBGN0031182, FBGN0004959, FBGN0051536, FBGN0033292, FBGN0028433, FBGN0033775, FBGN0039006, FBGN0031126, FBGN0040069, FBGN0015039, FBGN0015038, FBGN0001263, FBGN0015035, FBGN0015034, FBGN0001992, FBGN0034756, FBGN0038659, FBGN0052750, FBGN0052751, FBGN0025454, FBGN0033065, FBGN0038037, FBGN0030304, FBGN0025878, FBGN0001122, FBGN0015040, FBGN0014469, FBGN00381…	415	105	3135	2.30224	6.21238e-06	0.000672784
UP_SEQ_FEATURE	metal ion-binding site:Iron (heme axial ligand)	24	2.36453	FBGN0015039, FBGN0015038, FBGN0033697, FBGN0033696, FBGN0015035, FBGN0015034, FBGN0031182, FBGN0001992, FBGN0000406, FBGN0034756, FBGN0004959, FBGN0011828, FBGN0033292, FBGN0033775, FBGN0025454, FBGN0033065, FBGN0038037, FBGN0030304, FBGN0039006, FBGN0031126, FBGN0003388, FBGN0015040, FBGN0014469, FBGN0038194	281	68	2133	2.67909	6.82962e-06	0.00258168
INTERPRO	IPR006693:AB-hydrolase associated lipase region	13	1.28079	FBGN0034990, FBGN0051089, FBGN0032981, FBGN0033999, FBGN0042207, FBGN0031533, FBGN0036996, FBGN0038070, FBGN0038067, FBGN0038068, FBGN0038069, FBGN0023495, FBGN0051091	902	23	6793	4.25668	9.14986e-06	0.00189772
COG_ONTOLOGY	Secondary metabolites biosynthesis, transport, and catabolism	22	2.16749	FBGN0015039, FBGN0015038, FBGN0033697, FBGN0033696, FBGN0015035, FBGN0015034, FBGN0001992, FBGN0031182, FBGN0034756, FBGN0004959, FBGN0033292, FBGN0033775, FBGN0025454, FBGN0033065, FBGN0038037, FBGN0030304, FBGN0039006, FBGN0031126, FBGN0003388, FBGN0015040, FBGN0014469, FBGN0038194	114	63	879	2.69256	9.33355e-06	0.000251975
INTERPRO	IPR000073:Alpha/beta hydrolase fold-1	17	1.67488	FBGN0034405, FBGN0034990, FBGN0033999, FBGN0032981, FBGN0034406, FBGN0051089, FBGN0042207, FBGN0031533, FBGN0010053, FBGN0034419, FBGN0036996, FBGN0038070, FBGN0038067, FBGN0038068, FBGN0038069, FBGN0023495, FBGN0051091	902	38	6793	3.36915	1.0277e-05	0.00177636
INTERPRO	IPR002656:Acyltransferase 3	9	0.8867	FBGN0038873, FBGN0031032, FBGN0031033, FBGN0033792, FBGN0039091, FBGN0030148, FBGN0053337, FBGN0039092, FBGN0031034	902	11	6793	6.16176	1.05976e-05	0.00157025
GOTERM_BP_FAT	GO:0051252~regulation of RNA metabolic process	98	9.65517	FBGN0000964, FBGN0004567, FBGN0038872, FBGN0024291, FBGN0002521, FBGN0039937, FBGN0001170, FBGN0001078, FBGN0000139, FBGN0042696, FBGN0002522, FBGN0037445, FBGN0010280, FBGN0042085, FBGN0035954, FBGN0004892, FBGN0013753, FBGN0004897, FBGN0013755, FBGN0023489, FBGN0035956, FBGN0052296, FBGN0000625, FBGN0003944, FBGN0020412, FBGN0013751, FBGN0030093, FBGN0026160, FBGN0004607, FBGN0028993, FBGN00262…	626	490	4692	1.49904	1.42104e-05	0.0088798
INTERPRO	IPR001128:Cytochrome P450	22	2.16749	FBGN0015039, FBGN0015038, FBGN0033697, FBGN0033696, FBGN0015035, FBGN0015034, FBGN0001992, FBGN0031182, FBGN0034756, FBGN0004959, FBGN0033292, FBGN0033775, FBGN0025454, FBGN0033065, FBGN0038037, FBGN0030304, FBGN0039006, FBGN0031126, FBGN0003388, FBGN0015040, FBGN0014469, FBGN0038194	902	60	6793	2.76138	1.43133e-05	0.00185544
INTERPRO	IPR017973:Cytochrome P450, C-terminal region	22	2.16749	FBGN0015039, FBGN0015038, FBGN0033697, FBGN0033696, FBGN0015035, FBGN0015034, FBGN0001992, FBGN0031182, FBGN0034756, FBGN0004959, FBGN0033292, FBGN0033775, FBGN0025454, FBGN0033065, FBGN0038037, FBGN0030304, FBGN0039006, FBGN0031126, FBGN0003388, FBGN0015040, FBGN0014469, FBGN0038194	902	60	6793	2.76138	1.43133e-05	0.00185544
KEGG_PATHWAY	dme00830:Retinol metabolism	9	0.8867	FBGN0011693, FBGN0036620, FBGN0042137, FBGN0000055, FBGN0040257, FBGN0000056, FBGN0038037, FBGN0000640, FBGN0011768, FBGN0040251	196	12	1586	6.06888	1.45842e-05	0.00131173
GOTERM_CC_FAT	GO:0005624~membrane fraction	24	2.36453	FBGN0015039, FBGN0034405, FBGN0015038, FBGN0033697, FBGN0033696, FBGN0034406, FBGN0015035, FBGN0015034, FBGN0031182, FBGN0001992, FBGN0034756, FBGN0004959, FBGN0033292, FBGN0033775, FBGN0025454, FBGN0033065, FBGN0038037, FBGN0030304, FBGN0039006, FBGN0031126, FBGN0015040, FBGN0004364, FBGN0014469, FBGN0038194	415	70	3135	2.59002	1.49788e-05	0.0012163
GOTERM_CC_FAT	GO:0005626~insoluble fraction	24	2.36453	FBGN0015039, FBGN0034405, FBGN0015038, FBGN0033697, FBGN0033696, FBGN0034406, FBGN0015035, FBGN0015034, FBGN0031182, FBGN0001992, FBGN0034756, FBGN0004959, FBGN0033292, FBGN0033775, FBGN0025454, FBGN0033065, FBGN0038037, FBGN0030304, FBGN0039006, FBGN0031126, FBGN0015040, FBGN0004364, FBGN0014469, FBGN0038194	415	73	3135	2.48358	3.23546e-05	0.00210087
INTERPRO	IPR009318:Trehalose receptor	7	0.689655	FBGN0035167, FBGN0045479, FBGN0035486, FBGN0045478, FBGN0045477, FBGN0052255, FBGN0045476, FBGN0003747	902	7	6793	7.53104	3.33196e-05	0.00383555
INTERPRO	IPR017972:Cytochrome P450, conserved site	22	2.16749	FBGN0015039, FBGN0015038, FBGN0033697, FBGN0033696, FBGN0015035, FBGN0015034, FBGN0001992, FBGN0031182, FBGN0034756, FBGN0004959, FBGN0033292, FBGN0033775, FBGN0025454, FBGN0033065, FBGN0038037, FBGN0030304, FBGN0039006, FBGN0031126, FBGN0003388, FBGN0015040, FBGN0014469, FBGN0038194	902	63	6793	2.62989	3.34125e-05	0.00346227
SP_PIR_KEYWORDS	heme	25	2.46305	FBGN0033697, FBGN0033696, FBGN0031182, FBGN0000406, FBGN0004959, FBGN0033292, FBGN0033775, FBGN0039006, FBGN0031126, FBGN0015039, FBGN0015038, FBGN0015035, FBGN0001992, FBGN0015034, FBGN0034756, FBGN0011828, FBGN0025454, FBGN0033065, FBGN0030304, FBGN0038037, FBGN0015040, FBGN0003388, FBGN0036575, FBGN0014469, FBGN0038194	984	78	7320	2.3843	5.18735e-05	0.00365049
INTERPRO	IPR002401:Cytochrome P450, E-class, group I	19	1.87192	FBGN0033697, FBGN0015035, FBGN0015034, FBGN0001992, FBGN0031182, FBGN0004959, FBGN0034756, FBGN0033292, FBGN0033775, FBGN0025454, FBGN0033065, FBGN0038037, FBGN0030304, FBGN0039006, FBGN0031126, FBGN0003388, FBGN0015040, FBGN0014469, FBGN0038194	902	53	6793	2.69981	9.16706e-05	0.00861346
GOTERM_MF_FAT	GO:0030528~transcription regulator activity	105	10.3448	FBGN0000964, FBGN0004567, FBGN0002521, FBGN0039937, FBGN0001170, FBGN0036411, FBGN0001078, FBGN0042696, FBGN0002522, FBGN0029006, FBGN0010282, FBGN0010280, FBGN0042085, FBGN0035954, FBGN0004892, FBGN0013753, FBGN0004897, FBGN0013755, FBGN0023489, FBGN0035956, FBGN0052296, FBGN0000625, FBGN0003944, FBGN0022740, FBGN0013751, FBGN0030093, FBGN0004607, FBGN0028993, FBGN0026262, FBGN0052105, FBGN00005…	718	526	5081	1.41263	9.88123e-05	0.0233728
INTERPRO	IPR000602:Glycoside hydrolase, family 38, core	7	0.689655	FBGN0011740, FBGN0032068, FBGN0032069, FBGN0032253, FBGN0027611, FBGN0032067, FBGN0032066	902	8	6793	6.58966	0.000118252	0.0101772
INTERPRO	IPR015341:Glycoside hydrolase, family 38, central region	7	0.689655	FBGN0011740, FBGN0032068, FBGN0032069, FBGN0032253, FBGN0027611, FBGN0032067, FBGN0032066	902	8	6793	6.58966	0.000118252	0.0101772
INTERPRO	IPR011682:Glycosyl hydrolases 38, C-terminal	7	0.689655	FBGN0011740, FBGN0032068, FBGN0032069, FBGN0032253, FBGN0027611, FBGN0032067, FBGN0032066	902	8	6793	6.58966	0.000118252	0.0101772
KEGG_PATHWAY	dme00010:Glycolysis / Gluconeogenesis	14	1.37931	FBGN0001186, FBGN0036620, FBGN0038258, FBGN0010548, FBGN0000055, FBGN0000056, FBGN0000640, FBGN0011768, FBGN0003178, FBGN0011270, FBGN0011693, FBGN0038952, FBGN0003067, FBGN0042137, FBGN0034356	196	35	1586	3.23673	0.000124407	0.00558301
GOTERM_MF_FAT	GO:0004559~alpha-mannosidase activity	7	0.689655	FBGN0011740, FBGN0032068, FBGN0032069, FBGN0032253, FBGN0027611, FBGN0032067, FBGN0032066	718	8	5081	6.19203	0.000168187	0.0297408
SP_PIR_KEYWORDS	Monooxygenase	22	2.16749	FBGN0015039, FBGN0015038, FBGN0033697, FBGN0033696, FBGN0015035, FBGN0015034, FBGN0001992, FBGN0031182, FBGN0034756, FBGN0004959, FBGN0033292, FBGN0033775, FBGN0025454, FBGN0033065, FBGN0038037, FBGN0030304, FBGN0039006, FBGN0031126, FBGN0003388, FBGN0015040, FBGN0014469, FBGN0038194	984	69	7320	2.37186	0.000178912	0.0100408
GOTERM_MF_FAT	GO:0020037~heme binding	28	2.75862	FBGN0033697, FBGN0033696, FBGN0031182, FBGN0000406, FBGN0004959, FBGN0033292, FBGN0032603, FBGN0033775, FBGN0039006, FBGN0031126, FBGN0038465, FBGN0015039, FBGN0015038, FBGN0015035, FBGN0015034, FBGN0001992, FBGN0034756, FBGN0011828, FBGN0025454, FBGN0033065, FBGN0030304, FBGN0038037, FBGN0038511, FBGN0015040, FBGN0003388, FBGN0036575, FBGN0014469, FBGN0038194	718	95	5081	2.08574	0.000188964	0.0267729
GOTERM_MF_FAT	GO:0046906~tetrapyrrole binding	28	2.75862	FBGN0033697, FBGN0033696, FBGN0031182, FBGN0000406, FBGN0004959, FBGN0033292, FBGN0032603, FBGN0033775, FBGN0039006, FBGN0031126, FBGN0038465, FBGN0015039, FBGN0015038, FBGN0015035, FBGN0015034, FBGN0001992, FBGN0034756, FBGN0011828, FBGN0025454, FBGN0033065, FBGN0030304, FBGN0038037, FBGN0038511, FBGN0015040, FBGN0003388, FBGN0036575, FBGN0014469, FBGN0038194	718	95	5081	2.08574	0.000188964	0.0267729
GOTERM_MF_FAT	GO:0016298~lipase activity	23	2.26601	FBGN0034990, FBGN0033999, FBGN0032981, FBGN0051089, FBGN0042207, FBGN0036836, FBGN0031533, FBGN0036837, FBGN0031426, FBGN0030162, FBGN0031566, FBGN0038008, FBGN0039768, FBGN0039769, FBGN0036996, FBGN0038070, FBGN0038067, FBGN0036977, FBGN0038068, FBGN0038069, FBGN0023495, FBGN0039655, FBGN0051091	718	71	5081	2.29242	0.000189968	0.0224784
GOTERM_CC_FAT	GO:0005576~extracellular region	48	4.72906	FBGN0031414, FBGN0004045, FBGN0004009, FBGN0022770, FBGN0035844, FBGN0039774, FBGN0004047, FBGN0026415, FBGN0026199, FBGN0004569, FBGN0010385, FBGN0032252, FBGN0020506, FBGN0036363, FBGN0038126, FBGN0036361, FBGN0036362, FBGN0011828, FBGN0000592, FBGN0020414, FBGN0020415, FBGN0000594, FBGN0051973, FBGN0020416, FBGN0052302, FBGN0031381, FBGN0053196, FBGN0025879, FBGN0011293, FBGN0001301, FBGN00392…	415	215	3135	1.68652	0.000191765	0.0103345
INTERPRO	IPR015520:Imaginal disc growth factor	6	0.591133	FBGN0020414, FBGN0020415, FBGN0020416, FBGN0064237, FBGN0026415, FBGN0013763	902	6	6793	7.53104	0.000217105	0.0171874
GOTERM_BP_FAT	GO:0019318~hexose metabolic process	19	1.87192	FBGN0001186, FBGN0032253, FBGN0038258, FBGN0034390, FBGN0036169, FBGN0027611, FBGN0032067, FBGN0032066, FBGN0003178, FBGN0011270, FBGN0011740, FBGN0050410, FBGN0032068, FBGN0038952, FBGN0003067, FBGN0032069, FBGN0001112, FBGN0034356, FBGN0030087	626	57	4692	2.4984	0.000268162	0.118609
SP_PIR_KEYWORDS	Secreted	25	2.46305	FBGN0011293, FBGN0039298, FBGN0035092, FBGN0064237, FBGN0031414, FBGN0003390, FBGN0004009, FBGN0004045, FBGN0005391, FBGN0001112, FBGN0039774, FBGN0004047, FBGN0026415, FBGN0004569, FBGN0013763, FBGN0010385, FBGN0020506, FBGN0011828, FBGN0000592, FBGN0020414, FBGN0020415, FBGN0000594, FBGN0020416, FBGN0031381, FBGN0025879	984	86	7320	2.16251	0.000280338	0.0130913
GOTERM_MF_FAT	GO:0004022~alcohol dehydrogenase (NAD) activity	6	0.591133	FBGN0011693, FBGN0036620, FBGN0042137, FBGN0000055, FBGN0000056, FBGN0000640, FBGN0011768	718	6	5081	7.0766	0.000292955	0.0296061
GOTERM_MF_FAT	GO:0008527~taste receptor activity	9	0.8867	FBGN0035167, FBGN0041250, FBGN0045479, FBGN0035486, FBGN0045478, FBGN0045477, FBGN0052255, FBGN0045476, FBGN0003747, FBGN0041243	718	15	5081	4.24596	0.000388481	0.0342718
SP_PIR_KEYWORDS	developmental protein	81	7.9803	FBGN0004567, FBGN0002521, FBGN0001170, FBGN0010549, FBGN0034013, FBGN0051481, FBGN0003339, FBGN0039066, FBGN0004009, FBGN0002522, FBGN0029006, FBGN0003129, FBGN0026415, FBGN0004569, FBGN0003130, FBGN0045843, FBGN0004892, FBGN0010434, FBGN0004897, FBGN0000625, FBGN0015380, FBGN0004795, FBGN0003944, FBGN0045035, FBGN0004859, FBGN0020414, FBGN0024806, FBGN0000180, FBGN0020415, FBGN0020412, FBGN00005…	984	416	7320	1.44846	0.000405912	0.0162227
KEGG_PATHWAY	dme00903:Limonene and pinene degradation	18	1.7734	FBGN0015039, FBGN0033697, FBGN0033696, FBGN0015035, FBGN0015034, FBGN0001992, FBGN0031182, FBGN0034756, FBGN0030968, FBGN0053337, FBGN0033292, FBGN0033775, FBGN0025454, FBGN0033065, FBGN0039006, FBGN0031126, FBGN0015040, FBGN0014469	196	60	1586	2.42755	0.000519505	0.0154683
INTERPRO	IPR018170:Aldo/keto reductase, conserved site	6	0.591133	FBGN0027552, FBGN0058064, FBGN0086254, FBGN0033101, FBGN0035476, FBGN0036290	902	7	6793	6.45518	0.000676568	0.0489414
GOTERM_BP_FAT	GO:0006013~mannose metabolic process	7	0.689655	FBGN0011740, FBGN0032068, FBGN0032069, FBGN0032253, FBGN0027611, FBGN0032067, FBGN0032066	626	10	4692	5.24665	0.000711834	0.235224
GOTERM_MF_FAT	GO:0003704~specific RNA polymerase II transcription factor activity	20	1.97044	FBGN0001319, FBGN0015524, FBGN0000157, FBGN0001170, FBGN0051481, FBGN0000014, FBGN0003339, FBGN0000576, FBGN0000015, FBGN0000287, FBGN0003944, FBGN0000577, FBGN0004859, FBGN0002522, FBGN0003129, FBGN0004053, FBGN0000251, FBGN0015904, FBGN0001325, FBGN0020617	718	63	5081	2.24654	0.000747931	0.057944
GOTERM_BP_FAT	GO:0035287~head segmentation	9	0.8867	FBGN0000576, FBGN0003339, FBGN0004009, FBGN0001319, FBGN0000577, FBGN0000606, FBGN0014143, FBGN0004102, FBGN0051481	626	17	4692	3.96805	0.000761195	0.212569
GOTERM_BP_FAT	GO:0006030~chitin metabolic process	15	1.47783	FBGN0036363, FBGN0036361, FBGN0036362, FBGN0064237, FBGN0022770, FBGN0020414, FBGN0035844, FBGN0020415, FBGN0051973, FBGN0035325, FBGN0020416, FBGN0052302, FBGN0026415, FBGN0036203, FBGN0013763	626	43	4692	2.61461	0.000907368	0.216663
GOTERM_MF_FAT	GO:0005214~structural constituent of chitin-based cuticle	20	1.97044	FBGN0035788, FBGN0020644, FBGN0020643, FBGN0020645, FBGN0035787, FBGN0020640, FBGN0020642, FBGN0020641, FBGN0042118, FBGN0020639, FBGN0020638, FBGN0020637, FBGN0030398, FBGN0036881, FBGN0035875, FBGN0086900, FBGN0033602, FBGN0086611, FBGN0036985, FBGN0032125, FBGN0035792, FBGN0033731, FBGN0036680	718	64	5081	2.21144	0.000926461	0.0643846
GOTERM_BP_FAT	GO:0048737~imaginal disc-derived appendage development	39	3.84236	FBGN0000179, FBGN0004607, FBGN0000157, FBGN0026411, FBGN0001250, FBGN0000492, FBGN0000139, FBGN0000497, FBGN0020307, FBGN0000575, FBGN0004009, FBGN0003317, FBGN0004569, FBGN0001987, FBGN0003130, FBGN0045843, FBGN0011648, FBGN0001319, FBGN0004101, FBGN0004892, FBGN0010434, FBGN0010333, FBGN0014343, FBGN0020521, FBGN0052296, FBGN0015380, FBGN0000287, FBGN0024244, FBGN0003944, FBGN0000489, FBGN00056…	626	174	4692	1.67996	0.00109618	0.227525
KEGG_PATHWAY	dme00071:Fatty acid metabolism	12	1.18227	FBGN0036620, FBGN0029924, FBGN0034628, FBGN0034629, FBGN0027572, FBGN0000055, FBGN0000056, FBGN0011768, FBGN0000640, FBGN0032161, FBGN0032160, FBGN0011693, FBGN0042137	196	33	1586	2.94249	0.00122007	0.0270944
GOTERM_BP_FAT	GO:0048736~appendage development	39	3.84236	FBGN0000179, FBGN0004607, FBGN0000157, FBGN0026411, FBGN0001250, FBGN0000492, FBGN0000139, FBGN0000497, FBGN0020307, FBGN0000575, FBGN0004009, FBGN0003317, FBGN0004569, FBGN0001987, FBGN0003130, FBGN0045843, FBGN0011648, FBGN0001319, FBGN0004101, FBGN0004892, FBGN0010434, FBGN0010333, FBGN0014343, FBGN0020521, FBGN0052296, FBGN0015380, FBGN0000287, FBGN0024244, FBGN0003944, FBGN0000489, FBGN00056…	626	175	4692	1.67036	0.00122733	0.226588
GOTERM_BP_FAT	GO:0005996~monosaccharide metabolic process	20	1.97044	FBGN0001186, FBGN0052220, FBGN0032253, FBGN0038258, FBGN0034390, FBGN0036169, FBGN0027611, FBGN0032067, FBGN0032066, FBGN0003178, FBGN0011270, FBGN0011740, FBGN0050410, FBGN0038952, FBGN0032068, FBGN0003067, FBGN0032069, FBGN0001112, FBGN0034356, FBGN0030087	626	69	4692	2.17252	0.00123028	0.206898
GOTERM_BP_FAT	GO:0016042~lipid catabolic process	13	1.28079	FBGN0034405, FBGN0029924, FBGN0034628, FBGN0034406, FBGN0034629, FBGN0027572, FBGN0015582, FBGN0010053, FBGN0039768, FBGN0039769, FBGN0039774, FBGN0039655, FBGN0023495	626	35	4692	2.78393	0.00125759	0.193791
UP_SEQ_FEATURE	short sequence motif:Antp-type hexapeptide	5	0.492611	FBGN0003339, FBGN0000014, FBGN0003944, FBGN0000251, FBGN0051481	281	5	2133	7.59075	0.00130606	0.280917
INTERPRO	IPR004129:Glycerophosphoryl diester phosphodiesterase	5	0.492611	FBGN0034588, FBGN0036836, FBGN0036837, FBGN0031566, FBGN0038008	902	5	6793	7.53104	0.00137592	0.090881
INTERPRO	IPR002044:Glycoside hydrolase, carbohydrate-binding	5	0.492611	FBGN0034588, FBGN0036836, FBGN0036837, FBGN0031566, FBGN0038008	902	5	6793	7.53104	0.00137592	0.090881
GOTERM_BP_FAT	GO:0007548~sex differentiation	15	1.47783	FBGN0000964, FBGN0000157, FBGN0024288, FBGN0002431, FBGN0003339, FBGN0000014, FBGN0004045, FBGN0004009, FBGN0000015, FBGN0000577, FBGN0005391, FBGN0039683, FBGN0004047, FBGN0011726, FBGN0005677	626	45	4692	2.4984	0.00149678	0.209466
GOTERM_BP_FAT	GO:0035114~imaginal disc-derived appendage morphogenesis	38	3.74384	FBGN0000179, FBGN0004607, FBGN0000157, FBGN0026411, FBGN0001250, FBGN0000492, FBGN0000139, FBGN0000497, FBGN0020307, FBGN0000575, FBGN0004009, FBGN0003317, FBGN0004569, FBGN0001987, FBGN0003130, FBGN0011648, FBGN0045843, FBGN0001319, FBGN0004101, FBGN0004892, FBGN0010434, FBGN0010333, FBGN0014343, FBGN0020521, FBGN0052296, FBGN0000287, FBGN0024244, FBGN0003944, FBGN0000489, FBGN0005672, FBGN00011…	626	171	4692	1.6656	0.00151723	0.197426
UP_SEQ_FEATURE	signal peptide	46	4.53202	FBGN0022800, FBGN0011293, FBGN0001250, FBGN0039298, FBGN0034013, FBGN0035092, FBGN0064237, FBGN0004509, FBGN0020638, FBGN0016123, FBGN0020637, FBGN0000497, FBGN0011582, FBGN0003390, FBGN0004045, FBGN0004009, FBGN0001218, FBGN0005391, FBGN0001112, FBGN0039774, FBGN0023545, FBGN0004047, FBGN0023495, FBGN0026415, FBGN0013763, FBGN0004569, FBGN0040069, FBGN0010385, FBGN0014002, FBGN0020644, FBGN00206…	281	226	2133	1.54502	0.00158772	0.259711
INTERPRO	IPR011497:Protease inhibitor, Kazal-type	6	0.591133	FBGN0034715, FBGN0050277, FBGN0036732, FBGN0039054, FBGN0032123, FBGN0034716	902	8	6793	5.64828	0.00160709	0.0990848
GOTERM_BP_FAT	GO:0035224~genital disc anterior/posterior pattern formation	6	0.591133	FBGN0000014, FBGN0004009, FBGN0000015, FBGN0000577, FBGN0004859, FBGN0000251	626	8	4692	5.62141	0.00163355	0.197395
GOTERM_BP_FAT	GO:0035221~genital disc pattern formation	6	0.591133	FBGN0000014, FBGN0004009, FBGN0000015, FBGN0000577, FBGN0004859, FBGN0000251	626	8	4692	5.62141	0.00163355	0.197395
GOTERM_BP_FAT	GO:0035215~genital disc development	11	1.08374	FBGN0000014, FBGN0004009, FBGN0000015, FBGN0000577, FBGN0000157, FBGN0004859, FBGN0005672, FBGN0000251, FBGN0004569, FBGN0005677, FBGN0003118	626	27	4692	3.0536	0.00163567	0.18576
GOTERM_BP_FAT	GO:0035107~appendage morphogenesis	38	3.74384	FBGN0000179, FBGN0004607, FBGN0000157, FBGN0026411, FBGN0001250, FBGN0000492, FBGN0000139, FBGN0000497, FBGN0020307, FBGN0000575, FBGN0004009, FBGN0003317, FBGN0004569, FBGN0001987, FBGN0003130, FBGN0011648, FBGN0045843, FBGN0001319, FBGN0004101, FBGN0004892, FBGN0010434, FBGN0010333, FBGN0014343, FBGN0020521, FBGN0052296, FBGN0000287, FBGN0024244, FBGN0003944, FBGN0000489, FBGN0005672, FBGN00011…	626	172	4692	1.65592	0.00169454	0.180938
GOTERM_MF_FAT	GO:0008889~glycerophosphodiester phosphodiesterase activity	5	0.492611	FBGN0034588, FBGN0036836, FBGN0036837, FBGN0031566, FBGN0038008	718	5	5081	7.0766	0.00174729	0.107876
GOTERM_MF_FAT	GO:0004032~aldehyde reductase activity	5	0.492611	FBGN0027552, FBGN0086254, FBGN0033101, FBGN0035476, FBGN0036290	718	5	5081	7.0766	0.00174729	0.107876
GOTERM_CC_FAT	GO:0043190~ATP-binding cassette (ABC) transporter complex	12	1.18227	FBGN0031170, FBGN0051792, FBGN0038740, FBGN0032167, FBGN0036747, FBGN0051793, FBGN0051121, FBGN0010549, FBGN0032908, FBGN0034493, FBGN0032026, FBGN0020762	415	32	3135	2.83283	0.00177887	0.0793396
GOTERM_BP_FAT	GO:0050909~sensory perception of taste	9	0.8867	FBGN0035167, FBGN0041250, FBGN0045479, FBGN0035486, FBGN0045478, FBGN0045477, FBGN0052255, FBGN0045476, FBGN0003747, FBGN0041243	626	19	4692	3.55036	0.00185245	0.185659
GOTERM_BP_FAT	GO:0007448~anterior/posterior pattern formation, imaginal disc	9	0.8867	FBGN0000179, FBGN0000014, FBGN0004009, FBGN0000015, FBGN0011648, FBGN0000577, FBGN0004859, FBGN0003317, FBGN0000251	626	19	4692	3.55036	0.00185245	0.185659
GOTERM_BP_FAT	GO:0007444~imaginal disc development	58	5.71429	FBGN0000179, FBGN0026411, FBGN0000139, FBGN0004009, FBGN0026415, FBGN0004569, FBGN0001987, FBGN0003130, FBGN0004892, FBGN0010434, FBGN0010333, FBGN0014343, FBGN0020521, FBGN0052296, FBGN0015380, FBGN0000287, FBGN0003944, FBGN0020414, FBGN0004859, FBGN0000489, FBGN0020415, FBGN0001122, FBGN0043364, FBGN0020416, FBGN0013751, FBGN0011726, FBGN0040071, FBGN0053196, FBGN0025879, FBGN0004607, FBGN00511…	626	296	4692	1.46866	0.00193024	0.183003
GOTERM_MF_FAT	GO:0042302~structural constituent of cuticle	20	1.97044	FBGN0035788, FBGN0020644, FBGN0020643, FBGN0020645, FBGN0035787, FBGN0020640, FBGN0020642, FBGN0020641, FBGN0042118, FBGN0020639, FBGN0020638, FBGN0020637, FBGN0030398, FBGN0036881, FBGN0035875, FBGN0086900, FBGN0033602, FBGN0086611, FBGN0036985, FBGN0032125, FBGN0035792, FBGN0033731, FBGN0036680	718	68	5081	2.08135	0.00205084	0.11559
GOTERM_BP_FAT	GO:0035120~post-embryonic appendage morphogenesis	36	3.5468	FBGN0000179, FBGN0004607, FBGN0000157, FBGN0026411, FBGN0001250, FBGN0000492, FBGN0000139, FBGN0000497, FBGN0000575, FBGN0004009, FBGN0020307, FBGN0003317, FBGN0004569, FBGN0001987, FBGN0003130, FBGN0011648, FBGN0001319, FBGN0004101, FBGN0004892, FBGN0010434, FBGN0010333, FBGN0014343, FBGN0020521, FBGN0052296, FBGN0000287, FBGN0024244, FBGN0003944, FBGN0000489, FBGN0005672, FBGN0001122, FBGN00055…	626	162	4692	1.6656	0.00207312	0.185898
GOTERM_MF_FAT	GO:0004806~triacylglycerol lipase activity	13	1.28079	FBGN0034990, FBGN0051089, FBGN0032981, FBGN0033999, FBGN0042207, FBGN0031533, FBGN0036996, FBGN0038070, FBGN0038067, FBGN0038068, FBGN0038069, FBGN0023495, FBGN0051091	718	35	5081	2.62845	0.00210154	0.109696
GOTERM_MF_FAT	GO:0003677~DNA binding	107	10.5419	FBGN0000964, FBGN0004567, FBGN0025682, FBGN0002521, FBGN0039937, FBGN0001170, FBGN0036411, FBGN0001078, FBGN0042696, FBGN0002522, FBGN0037445, FBGN0010282, FBGN0010280, FBGN0042085, FBGN0034410, FBGN0035954, FBGN0004892, FBGN0035162, FBGN0004897, FBGN0023489, FBGN0035956, FBGN0000625, FBGN0003944, FBGN0022740, FBGN0033549, FBGN0013751, FBGN0004362, FBGN0030093, FBGN0015929, FBGN0004607, FBGN00289…	718	583	5081	1.29879	0.00214894	0.10446
PIR_SUPERFAMILY	PIRSF000862:steryl ester lipase, eukaryotic type	5	0.492611	FBGN0034990, FBGN0036996, FBGN0033999, FBGN0023495, FBGN0051091	219	6	1871	7.11948	0.00222651	0.206907
GOTERM_BP_FAT	GO:0035289~posterior head segmentation	7	0.689655	FBGN0000576, FBGN0003339, FBGN0004009, FBGN0001319, FBGN0000577, FBGN0000606, FBGN0051481	626	12	4692	4.3722	0.00247031	0.207741
GOTERM_MF_FAT	GO:0005436~sodium:phosphate symporter activity	8	0.788177	FBGN0028513, FBGN0029727, FBGN0034392, FBGN0010651, FBGN0010497, FBGN0034394, FBGN0033234, FBGN0024315	718	15	5081	3.77419	0.00247999	0.112065
KEGG_PATHWAY	dme00511:Other glycan degradation	8	0.788177	FBGN0032068, FBGN0032069, FBGN0041629, FBGN0032253, FBGN0036169, FBGN0027611, FBGN0032067, FBGN0032066	196	17	1586	3.80792	0.00251686	0.0443471
GOTERM_BP_FAT	GO:0007379~segment specification	10	0.985222	FBGN0000576, FBGN0003339, FBGN0000014, FBGN0000015, FBGN0001319, FBGN0003944, FBGN0015524, FBGN0014143, FBGN0000251, FBGN0051481	626	24	4692	3.123	0.00252609	0.202914
GOTERM_BP_FAT	GO:0044242~cellular lipid catabolic process	10	0.985222	FBGN0034405, FBGN0029924, FBGN0034628, FBGN0034406, FBGN0034629, FBGN0027572, FBGN0039774, FBGN0010053, FBGN0039768, FBGN0039769	626	24	4692	3.123	0.00252609	0.202914
KEGG_PATHWAY	dme00620:Pyruvate metabolism	11	1.08374	FBGN0038952, FBGN0003067, FBGN0027552, FBGN0038258, FBGN0086254, FBGN0033162, FBGN0033101, FBGN0035476, FBGN0034356, FBGN0051674, FBGN0003178	196	31	1586	2.8713	0.00270094	0.039757
GOTERM_MF_FAT	GO:0030246~carbohydrate binding	23	2.26601	FBGN0033482, FBGN0032253, FBGN0036836, FBGN0014133, FBGN0036837, FBGN0036363, FBGN0027611, FBGN0036361, FBGN0036362, FBGN0032067, FBGN0031566, FBGN0032066, FBGN0038008, FBGN0034588, FBGN0011740, FBGN0032068, FBGN0022770, FBGN0032069, FBGN0035844, FBGN0051973, FBGN0035325, FBGN0052302, FBGN0036203	718	85	5081	1.91485	0.00276106	0.116686
GOTERM_BP_FAT	GO:0007447~imaginal disc pattern formation	21	2.06897	FBGN0000179, FBGN0011648, FBGN0000157, FBGN0026411, FBGN0010651, FBGN0000492, FBGN0000497, FBGN0000014, FBGN0004009, FBGN0000015, FBGN0000577, FBGN0003317, FBGN0004859, FBGN0004054, FBGN0004053, FBGN0043364, FBGN0000251, FBGN0004889, FBGN0040071, FBGN0003118, FBGN0005677	626	79	4692	1.9924	0.0028053	0.213723
GOTERM_MF_FAT	GO:0004091~carboxylesterase activity	20	1.97044	FBGN0034990, FBGN0033999, FBGN0032981, FBGN0051089, FBGN0042207, FBGN0031533, FBGN0030162, FBGN0000592, FBGN0036996, FBGN0038070, FBGN0038067, FBGN0036977, FBGN0038068, FBGN0000594, FBGN0038069, FBGN0023495, FBGN0039655, FBGN0051091, FBGN0001987, FBGN0025809	718	70	5081	2.02189	0.00294949	0.117288
GOTERM_MF_FAT	GO:0003702~RNA polymerase II transcription factor activity	45	4.4335	FBGN0000179, FBGN0000964, FBGN0004607, FBGN0038391, FBGN0004567, FBGN0000157, FBGN0014143, FBGN0001170, FBGN0026262, FBGN0051481, FBGN0000576, FBGN0003339, FBGN0000577, FBGN0002522, FBGN0010282, FBGN0003129, FBGN0010280, FBGN0000251, FBGN0002573, FBGN0011648, FBGN0004101, FBGN0001319, FBGN0015524, FBGN0004892, FBGN0023489, FBGN0003507, FBGN0020378, FBGN0010313, FBGN0000014, FBGN0000287, FBGN00000…	718	208	5081	1.531	0.00303014	0.114013
GOTERM_MF_FAT	GO:0015923~mannosidase activity	7	0.689655	FBGN0011740, FBGN0032068, FBGN0032069, FBGN0032253, FBGN0027611, FBGN0032067, FBGN0032066	718	12	5081	4.12802	0.00334484	0.118924
SP_PIR_KEYWORDS	iron	29	2.85714	FBGN0033697, FBGN0033696, FBGN0031182, FBGN0000406, FBGN0038130, FBGN0004959, FBGN0033292, FBGN0038948, FBGN0033775, FBGN0039006, FBGN0031126, FBGN0004901, FBGN0015039, FBGN0015038, FBGN0015035, FBGN0001992, FBGN0015034, FBGN0034756, FBGN0011828, FBGN0025454, FBGN0033065, FBGN0030304, FBGN0038037, FBGN0040211, FBGN0015040, FBGN0003388, FBGN0036575, FBGN0014469, FBGN0038194	984	124	7320	1.73977	0.00341054	0.113458
SP_PIR_KEYWORDS	endoplasmic reticulum	26	2.56158	FBGN0033697, FBGN0033696, FBGN0031182, FBGN0004959, FBGN0033292, FBGN0033775, FBGN0001218, FBGN0039006, FBGN0031049, FBGN0031126, FBGN0033691, FBGN0014002, FBGN0015039, FBGN0015038, FBGN0015035, FBGN0001992, FBGN0015034, FBGN0034756, FBGN0025454, FBGN0033065, FBGN0030304, FBGN0038037, FBGN0005672, FBGN0015040, FBGN0014469, FBGN0038194	984	107	7320	1.80761	0.00341637	0.101681
INTERPRO	IPR003439:ABC transporter-like	13	1.28079	FBGN0031170, FBGN0028675, FBGN0038740, FBGN0036747, FBGN0010549, FBGN0032908, FBGN0034493, FBGN0032026, FBGN0051792, FBGN0032167, FBGN0051793, FBGN0051121, FBGN0020762	902	39	6793	2.51035	0.00347655	0.191556
GOTERM_MF_FAT	GO:0015296~anion:cation symporter activity	11	1.08374	FBGN0039872, FBGN0017448, FBGN0028513, FBGN0029727, FBGN0034392, FBGN0010651, FBGN0024365, FBGN0010497, FBGN0034394, FBGN0033234, FBGN0024315	718	28	5081	2.78009	0.0034841	0.117766
GOTERM_BP_FAT	GO:0007494~midgut development	10	0.985222	FBGN0003339, FBGN0000014, FBGN0020307, FBGN0000015, FBGN0000575, FBGN0003944, FBGN0002522, FBGN0001250, FBGN0003507, FBGN0003388	626	25	4692	2.99808	0.00348943	0.248871
GOTERM_BP_FAT	GO:0045941~positive regulation of transcription	22	2.16749	FBGN0026160, FBGN0004892, FBGN0013753, FBGN0013755, FBGN0002521, FBGN0003507, FBGN0014343, FBGN0000459, FBGN0000139, FBGN0052296, FBGN0024244, FBGN0004795, FBGN0004859, FBGN0020412, FBGN0010282, FBGN0010280, FBGN0043364, FBGN0042085, FBGN0000251, FBGN0030093, FBGN0015904, FBGN0040071	626	86	4692	1.91738	0.00355817	0.243964
INTERPRO	IPR004156:Organic anion transporter polypeptide OATP	5	0.492611	FBGN0034715, FBGN0050277, FBGN0036732, FBGN0032123, FBGN0034716	902	6	6793	6.27587	0.00369355	0.192158
SP_PIR_KEYWORDS	nucleus	115	11.33	FBGN0004567, FBGN0038872, FBGN0002521, FBGN0039937, FBGN0001170, FBGN0030854, FBGN0001078, FBGN0042696, FBGN0031868, FBGN0002522, FBGN0010282, FBGN0010280, FBGN0034410, FBGN0035954, FBGN0004892, FBGN0019686, FBGN0013753, FBGN0035162, FBGN0004897, FBGN0013755, FBGN0023489, FBGN0011824, FBGN0035956, FBGN0000625, FBGN0003944, FBGN0020412, FBGN0032492, FBGN0041171, FBGN0013751, FBGN0004362, FBGN00117…	984	673	7320	1.27116	0.00373959	0.100264
GOTERM_BP_FAT	GO:0035290~trunk segmentation	7	0.689655	FBGN0000014, FBGN0004009, FBGN0000015, FBGN0003944, FBGN0000577, FBGN0000606, FBGN0001325	626	13	4692	4.03588	0.00407651	0.264842
GOTERM_BP_FAT	GO:0010628~positive regulation of gene expression	22	2.16749	FBGN0026160, FBGN0004892, FBGN0013753, FBGN0013755, FBGN0002521, FBGN0003507, FBGN0014343, FBGN0000459, FBGN0000139, FBGN0052296, FBGN0024244, FBGN0004795, FBGN0004859, FBGN0020412, FBGN0010282, FBGN0010280, FBGN0043364, FBGN0042085, FBGN0000251, FBGN0030093, FBGN0015904, FBGN0040071	626	87	4692	1.89534	0.00412091	0.258489
GOTERM_MF_FAT	GO:0008514~organic anion transmembrane transporter activity	5	0.492611	FBGN0034715, FBGN0050277, FBGN0036732, FBGN0032123, FBGN0034716	718	6	5081	5.89717	0.00465595	0.147482
GOTERM_MF_FAT	GO:0004033~aldo-keto reductase activity	5	0.492611	FBGN0027552, FBGN0086254, FBGN0033101, FBGN0035476, FBGN0036290	718	6	5081	5.89717	0.00465595	0.147482
GOTERM_BP_FAT	GO:0048569~post-embryonic organ development	43	4.23645	FBGN0000179, FBGN0004607, FBGN0051151, FBGN0000157, FBGN0026411, FBGN0001250, FBGN0000492, FBGN0000139, FBGN0000497, FBGN0002431, FBGN0020307, FBGN0004009, FBGN0000575, FBGN0003317, FBGN0003129, FBGN0004569, FBGN0001987, FBGN0003130, FBGN0011648, FBGN0001319, FBGN0004101, FBGN0004892, FBGN0004102, FBGN0010434, FBGN0014179, FBGN0003507, FBGN0010333, FBGN0014343, FBGN0020521, FBGN0052296, FBGN00002…	626	213	4692	1.51312	0.00480383	0.285255
GOTERM_BP_FAT	GO:0016052~carbohydrate catabolic process	16	1.57635	FBGN0001186, FBGN0038258, FBGN0014133, FBGN0034390, FBGN0036169, FBGN0064237, FBGN0036262, FBGN0003178, FBGN0011270, FBGN0050410, FBGN0038952, FBGN0020414, FBGN0020415, FBGN0020416, FBGN0026415, FBGN0013763	626	56	4692	2.14149	0.00520552	0.296006
SP_PIR_KEYWORDS	signal	46	4.53202	FBGN0022800, FBGN0011293, FBGN0001250, FBGN0039298, FBGN0034013, FBGN0035092, FBGN0064237, FBGN0004509, FBGN0020638, FBGN0016123, FBGN0020637, FBGN0000497, FBGN0011582, FBGN0003390, FBGN0004045, FBGN0004009, FBGN0001218, FBGN0005391, FBGN0001112, FBGN0039774, FBGN0023545, FBGN0004047, FBGN0023495, FBGN0026415, FBGN0013763, FBGN0004569, FBGN0040069, FBGN0010385, FBGN0014002, FBGN0020644, FBGN00206…	984	230	7320	1.4878	0.00522711	0.125721
GOTERM_MF_FAT	GO:0004016~adenylate cyclase activity	7	0.689655	FBGN0040506, FBGN0040507, FBGN0040508, FBGN0040509, FBGN0040510, FBGN0052305, FBGN0052301	718	13	5081	3.81048	0.0054787	0.164142
GOTERM_BP_FAT	GO:0007606~sensory perception of chemical stimulus	13	1.28079	FBGN0035167, FBGN0011293, FBGN0052255, FBGN0045476, FBGN0041243, FBGN0086693, FBGN0041250, FBGN0035486, FBGN0045479, FBGN0045478, FBGN0045477, FBGN0003218, FBGN0003747, FBGN0000535	626	41	4692	2.37653	0.00559134	0.305158
GOTERM_BP_FAT	GO:0042063~gliogenesis	13	1.28079	FBGN0010434, FBGN0014179, FBGN0000492, FBGN0034013, FBGN0010333, FBGN0015269, FBGN0004795, FBGN0025878, FBGN0001122, FBGN0019809, FBGN0011603, FBGN0000535, FBGN0028894	626	41	4692	2.37653	0.00559134	0.305158
GOTERM_MF_FAT	GO:0008010~structural constituent of chitin-based larval cuticle	9	0.8867	FBGN0020644, FBGN0020643, FBGN0020645, FBGN0020640, FBGN0020642, FBGN0033602, FBGN0020641, FBGN0020639, FBGN0020638, FBGN0020637, FBGN0030398	718	21	5081	3.03283	0.00562321	0.161413
PIR_SUPERFAMILY	PIRSF011861:Biotinidase	4	0.394089	FBGN0052750, FBGN0029848, FBGN0052751, FBGN0040069	219	4	1871	8.54338	0.00571082	0.327723
INTERPRO	IPR001395:Aldo/keto reductase	6	0.591133	FBGN0027552, FBGN0058064, FBGN0086254, FBGN0033101, FBGN0035476, FBGN0036290	902	10	6793	4.51863	0.00574589	0.270074
SP_PIR_KEYWORDS	glycosidase	15	1.47783	FBGN0032253, FBGN0041629, FBGN0020506, FBGN0036169, FBGN0036659, FBGN0035833, FBGN0027611, FBGN0035813, FBGN0033899, FBGN0032067, FBGN0032066, FBGN0011740, FBGN0032068, FBGN0032069, FBGN0039056	984	51	7320	2.18795	0.00591469	0.130127
INTERPRO	IPR001140:ABC transporter, transmembrane region	7	0.689655	FBGN0028675, FBGN0051792, FBGN0038740, FBGN0051793, FBGN0010549, FBGN0032908, FBGN0032026	902	14	6793	3.76552	0.00623204	0.277079
GOTERM_BP_FAT	GO:0045935~positive regulation of nucleobase, nucleoside, nucleotide and nucleic acid metabolic process	22	2.16749	FBGN0026160, FBGN0004892, FBGN0013753, FBGN0013755, FBGN0002521, FBGN0003507, FBGN0014343, FBGN0000459, FBGN0000139, FBGN0052296, FBGN0024244, FBGN0004795, FBGN0004859, FBGN0020412, FBGN0010282, FBGN0010280, FBGN0043364, FBGN0042085, FBGN0000251, FBGN0030093, FBGN0015904, FBGN0040071	626	90	4692	1.83216	0.00626954	0.326156
GOTERM_BP_FAT	GO:0051173~positive regulation of nitrogen compound metabolic process	22	2.16749	FBGN0026160, FBGN0004892, FBGN0013753, FBGN0013755, FBGN0002521, FBGN0003507, FBGN0014343, FBGN0000459, FBGN0000139, FBGN0052296, FBGN0024244, FBGN0004795, FBGN0004859, FBGN0020412, FBGN0010282, FBGN0010280, FBGN0043364, FBGN0042085, FBGN0000251, FBGN0030093, FBGN0015904, FBGN0040071	626	90	4692	1.83216	0.00626954	0.326156
GOTERM_BP_FAT	GO:0045893~positive regulation of transcription, DNA-dependent	18	1.7734	FBGN0026160, FBGN0004892, FBGN0013753, FBGN0013755, FBGN0002521, FBGN0003507, FBGN0000459, FBGN0000139, FBGN0052296, FBGN0024244, FBGN0004859, FBGN0020412, FBGN0010280, FBGN0042085, FBGN0000251, FBGN0030093, FBGN0015904, FBGN0040071	626	68	4692	1.98403	0.00648657	0.326515
GOTERM_MF_FAT	GO:0009055~electron carrier activity	32	3.15271	FBGN0033697, FBGN0033696, FBGN0027572, FBGN0031182, FBGN0000406, FBGN0004959, FBGN0033292, FBGN0033775, FBGN0039006, FBGN0031126, FBGN0015039, FBGN0029924, FBGN0015038, FBGN0034628, FBGN0086712, FBGN0034629, FBGN0015035, FBGN0035334, FBGN0015034, FBGN0015582, FBGN0001992, FBGN0034756, FBGN0035911, FBGN0025454, FBGN0033065, FBGN0038037, FBGN0030304, FBGN0003388, FBGN0015040, FBGN0036575, FBGN00144…	718	141	5081	1.60604	0.00669144	0.181972
GOTERM_BP_FAT	GO:0035108~limb morphogenesis	11	1.08374	FBGN0003130, FBGN0045843, FBGN0011648, FBGN0024244, FBGN0004892, FBGN0003944, FBGN0000157, FBGN0026411, FBGN0011726, FBGN0000497, FBGN0005677	626	32	4692	2.57648	0.00672293	0.327624
GOTERM_BP_FAT	GO:0060173~limb development	11	1.08374	FBGN0003130, FBGN0045843, FBGN0011648, FBGN0024244, FBGN0004892, FBGN0003944, FBGN0000157, FBGN0026411, FBGN0011726, FBGN0000497, FBGN0005677	626	32	4692	2.57648	0.00672293	0.327624
INTERPRO	IPR000618:Insect cuticle protein	16	1.57635	FBGN0020644, FBGN0020643, FBGN0020645, FBGN0020640, FBGN0020642, FBGN0020641, FBGN0042118, FBGN0020639, FBGN0020638, FBGN0020637, FBGN0030398, FBGN0036881, FBGN0035875, FBGN0086900, FBGN0033602, FBGN0086611, FBGN0032125, FBGN0033731, FBGN0036680	902	58	6793	2.07753	0.00721017	0.300703
GOTERM_BP_FAT	GO:0035109~imaginal disc-derived limb morphogenesis	9	0.8867	FBGN0003130, FBGN0045843, FBGN0011648, FBGN0024244, FBGN0004892, FBGN0003944, FBGN0000157, FBGN0026411, FBGN0000497	626	23	4692	2.93291	0.00738494	0.34489
INTERPRO	IPR013780:Glycosyl hydrolase, family 13, all-beta	5	0.492611	FBGN0011740, FBGN0032069, FBGN0032253, FBGN0020506, FBGN0032066	902	7	6793	5.37932	0.0077162	0.306134
INTERPRO	IPR003689:Zinc/iron permease	5	0.492611	FBGN0033096, FBGN0038412, FBGN0033097, FBGN0033665, FBGN0002022	902	7	6793	5.37932	0.0077162	0.306134
SP_PIR_KEYWORDS	transcription regulation	58	5.71429	FBGN0000179, FBGN0017430, FBGN0004567, FBGN0038872, FBGN0002521, FBGN0039937, FBGN0001170, FBGN0001078, FBGN0042696, FBGN0051481, FBGN0003339, FBGN0038948, FBGN0039066, FBGN0031868, FBGN0002522, FBGN0010282, FBGN0003129, FBGN0010280, FBGN0034410, FBGN0003130, FBGN0004892, FBGN0004897, FBGN0000625, FBGN0004795, FBGN0003944, FBGN0000283, FBGN0020412, FBGN0000529, FBGN0045759, FBGN0013751, FBGN00159…	984	311	7320	1.38734	0.00778346	0.155915
GOTERM_BP_FAT	GO:0035288~anterior head segmentation	5	0.492611	FBGN0000576, FBGN0004009, FBGN0001319, FBGN0000577, FBGN0004102	626	7	4692	5.35372	0.0078222	0.35268
INTERPRO	IPR002424:Insect alcohol dehydrogenase family	4	0.394089	FBGN0011693, FBGN0036620, FBGN0000055, FBGN0000056, FBGN0000640	902	4	6793	7.53104	0.00838353	0.316103
INTERPRO	IPR012101:Biotinidase, eukaryotic	4	0.394089	FBGN0052750, FBGN0029848, FBGN0052751, FBGN0040069	902	4	6793	7.53104	0.00838353	0.316103
INTERPRO	IPR002791:Domain of unknown function DUF89	4	0.394089	FBGN0034687, FBGN0034688, FBGN0028892, FBGN0034689	902	4	6793	7.53104	0.00838353	0.316103
GOTERM_MF_FAT	GO:0004568~chitinase activity	7	0.689655	FBGN0020414, FBGN0020415, FBGN0035833, FBGN0020416, FBGN0064237, FBGN0026415, FBGN0013763	718	14	5081	3.5383	0.00845976	0.216511
GOTERM_BP_FAT	GO:0007516~hemocyte development	4	0.394089	FBGN0026404, FBGN0014179, FBGN0003507, FBGN0010333	626	4	4692	7.49521	0.00847824	0.367499
GOTERM_BP_FAT	GO:0051254~positive regulation of RNA metabolic process	18	1.7734	FBGN0026160, FBGN0004892, FBGN0013753, FBGN0013755, FBGN0002521, FBGN0003507, FBGN0000459, FBGN0000139, FBGN0052296, FBGN0024244, FBGN0004859, FBGN0020412, FBGN0010280, FBGN0042085, FBGN0000251, FBGN0030093, FBGN0015904, FBGN0040071	626	70	4692	1.92734	0.00880337	0.370295
GOTERM_BP_FAT	GO:0048565~gut development	15	1.47783	FBGN0001250, FBGN0003507, FBGN0003339, FBGN0000014, FBGN0000575, FBGN0004009, FBGN0020307, FBGN0000015, FBGN0024244, FBGN0003944, FBGN0002522, FBGN0029006, FBGN0000251, FBGN0003388, FBGN0001325	626	54	4692	2.082	0.00928967	0.378101
GOTERM_BP_FAT	GO:0035051~cardiac cell differentiation	7	0.689655	FBGN0000014, FBGN0004009, FBGN0035954, FBGN0003944, FBGN0028789, FBGN0035956, FBGN0003118	626	15	4692	3.49776	0.00939811	0.373686
GOTERM_MF_FAT	GO:0008509~anion transmembrane transporter activity	19	1.87192	FBGN0017448, FBGN0050277, FBGN0028513, FBGN0036732, FBGN0029727, FBGN0010651, FBGN0034392, FBGN0024365, FBGN0034394, FBGN0010497, FBGN0033234, FBGN0051792, FBGN0034715, FBGN0039872, FBGN0036566, FBGN0039787, FBGN0032123, FBGN0034716, FBGN0024315	718	72	5081	1.86744	0.00946668	0.231005
SP_PIR_KEYWORDS	oxidoreductase	68	6.69951	FBGN0033697, FBGN0033696, FBGN0010548, FBGN0031182, FBGN0027572, FBGN0051673, FBGN0029648, FBGN0051674, FBGN0036290, FBGN0032603, FBGN0038948, FBGN0017482, FBGN0039349, FBGN0086712, FBGN0034628, FBGN0034067, FBGN0034629, FBGN0001992, FBGN0015582, FBGN0034390, FBGN0011768, FBGN0030968, FBGN0011828, FBGN0030058, FBGN0042132, FBGN0035911, FBGN0025454, FBGN0042137, FBGN0033065, FBGN0038037, FBGN00303…	984	379	7320	1.33471	0.00958954	0.176419
GOTERM_BP_FAT	GO:0048563~post-embryonic organ morphogenesis	40	3.94089	FBGN0000179, FBGN0004607, FBGN0051151, FBGN0000157, FBGN0026411, FBGN0001250, FBGN0000492, FBGN0000139, FBGN0000497, FBGN0002431, FBGN0020307, FBGN0000575, FBGN0004009, FBGN0003317, FBGN0004569, FBGN0001987, FBGN0003130, FBGN0011648, FBGN0001319, FBGN0004101, FBGN0004892, FBGN0004102, FBGN0010434, FBGN0010333, FBGN0014343, FBGN0020521, FBGN0052296, FBGN0000287, FBGN0024244, FBGN0003944, FBGN00004…	626	203	4692	1.47689	0.0100447	0.385796
GOTERM_BP_FAT	GO:0007560~imaginal disc morphogenesis	40	3.94089	FBGN0000179, FBGN0004607, FBGN0051151, FBGN0000157, FBGN0026411, FBGN0001250, FBGN0000492, FBGN0000139, FBGN0000497, FBGN0002431, FBGN0020307, FBGN0000575, FBGN0004009, FBGN0003317, FBGN0004569, FBGN0001987, FBGN0003130, FBGN0011648, FBGN0001319, FBGN0004101, FBGN0004892, FBGN0004102, FBGN0010434, FBGN0010333, FBGN0014343, FBGN0020521, FBGN0052296, FBGN0000287, FBGN0024244, FBGN0003944, FBGN00004…	626	203	4692	1.47689	0.0100447	0.385796
INTERPRO	IPR013781:Glycoside hydrolase, subgroup, catalytic core	10	0.985222	FBGN0041629, FBGN0020414, FBGN0020506, FBGN0020415, FBGN0036659, FBGN0036169, FBGN0020416, FBGN0064237, FBGN0026415, FBGN0013763	902	29	6793	2.59691	0.0102592	0.359817
KEGG_PATHWAY	dme00981:Insect hormone biosynthesis	5	0.492611	FBGN0034405, FBGN0034406, FBGN0010053, FBGN0004959, FBGN0003388	196	8	1586	5.0574	0.0103965	0.125733
GOTERM_BP_FAT	GO:0009791~post-embryonic development	56	5.51724	FBGN0000179, FBGN0026411, FBGN0001078, FBGN0000139, FBGN0004009, FBGN0003129, FBGN0004569, FBGN0001987, FBGN0003130, FBGN0025697, FBGN0004892, FBGN0015582, FBGN0010434, FBGN0010333, FBGN0014343, FBGN0020521, FBGN0052296, FBGN0000287, FBGN0003944, FBGN0000489, FBGN0001122, FBGN0043364, FBGN0029943, FBGN0011726, FBGN0053196, FBGN0025879, FBGN0004607, FBGN0051151, FBGN0000157, FBGN0001250, FBGN00049…	626	307	4692	1.3672	0.0109816	0.405372
GOTERM_MF_FAT	GO:0015114~phosphate transmembrane transporter activity	8	0.788177	FBGN0028513, FBGN0029727, FBGN0034392, FBGN0010651, FBGN0010497, FBGN0034394, FBGN0033234, FBGN0024315	718	19	5081	2.97962	0.0116575	0.267889
GOTERM_BP_FAT	GO:0010557~positive regulation of macromolecule biosynthetic process	22	2.16749	FBGN0026160, FBGN0004892, FBGN0013753, FBGN0013755, FBGN0002521, FBGN0003507, FBGN0014343, FBGN0000459, FBGN0000139, FBGN0052296, FBGN0024244, FBGN0004795, FBGN0004859, FBGN0020412, FBGN0010282, FBGN0010280, FBGN0043364, FBGN0042085, FBGN0000251, FBGN0030093, FBGN0015904, FBGN0040071	626	95	4692	1.73573	0.0118326	0.421127
INTERPRO	IPR017871:ABC transporter, conserved site	12	1.18227	FBGN0031170, FBGN0034705, FBGN0028675, FBGN0051792, FBGN0038740, FBGN0032167, FBGN0036747, FBGN0051793, FBGN0010549, FBGN0032908, FBGN0032026, FBGN0020762	902	40	6793	2.25931	0.0125923	0.409125
GOTERM_BP_FAT	GO:0007476~imaginal disc-derived wing morphogenesis	32	3.15271	FBGN0000179, FBGN0004607, FBGN0000157, FBGN0001250, FBGN0000492, FBGN0000139, FBGN0000497, FBGN0000575, FBGN0004009, FBGN0020307, FBGN0003317, FBGN0001987, FBGN0004569, FBGN0003130, FBGN0011648, FBGN0001319, FBGN0004101, FBGN0010434, FBGN0010333, FBGN0014343, FBGN0020521, FBGN0052296, FBGN0000287, FBGN0000489, FBGN0005672, FBGN0001122, FBGN0005536, FBGN0015904, FBGN0011726, FBGN0053196, FBGN00258…	626	156	4692	1.53748	0.0128565	0.440178
INTERPRO	IPR017940:ABC transporter integral membrane type 1	7	0.689655	FBGN0028675, FBGN0051792, FBGN0038740, FBGN0051793, FBGN0010549, FBGN0032908, FBGN0032026	902	16	6793	3.29483	0.013153	0.410565
GOTERM_BP_FAT	GO:0048707~instar larval or pupal morphogenesis	46	4.53202	FBGN0000179, FBGN0004607, FBGN0051151, FBGN0000157, FBGN0026411, FBGN0001250, FBGN0000492, FBGN0001078, FBGN0000139, FBGN0000497, FBGN0002431, FBGN0020307, FBGN0004009, FBGN0000575, FBGN0003317, FBGN0004569, FBGN0001987, FBGN0003130, FBGN0025697, FBGN0011648, FBGN0001319, FBGN0004101, FBGN0004892, FBGN0004102, FBGN0010434, FBGN0010333, FBGN0014343, FBGN0020521, FBGN0052296, FBGN0004910, FBGN00002…	626	245	4692	1.40726	0.0133786	0.445569
INTERPRO	IPR017946:PLC-like phosphodiesterase, TIM beta/alpha-barrel domain	5	0.492611	FBGN0034588, FBGN0036836, FBGN0036837, FBGN0031566, FBGN0038008	902	8	6793	4.7069	0.0138253	0.414456
GOTERM_BP_FAT	GO:0055114~oxidation reduction	73	7.19212	FBGN0033697, FBGN0033696, FBGN0010548, FBGN0027572, FBGN0031182, FBGN0000406, FBGN0051673, FBGN0029648, FBGN0051674, FBGN0036290, FBGN0032603, FBGN0038948, FBGN0017482, FBGN0039349, FBGN0034628, FBGN0086712, FBGN0034629, FBGN0034067, FBGN0001992, FBGN0015582, FBGN0034390, FBGN0011768, FBGN0030968, FBGN0011828, FBGN0030058, FBGN0036262, FBGN0042132, FBGN0035911, FBGN0025454, FBGN0042137, FBGN00330…	626	424	4692	1.29045	0.0139255	0.451264
INTERPRO	IPR007087:Zinc finger, C2H2-type	30	2.95567	FBGN0004607, FBGN0002521, FBGN0034570, FBGN0036179, FBGN0033889, FBGN0035643, FBGN0037645, FBGN0051632, FBGN0002573, FBGN0086910, FBGN0031318, FBGN0041105, FBGN0027567, FBGN0004892, FBGN0036537, FBGN0000459, FBGN0020378, FBGN0036538, FBGN0000287, FBGN0024244, FBGN0033744, FBGN0029822, FBGN0004859, FBGN0033252, FBGN0000283, FBGN0043364, FBGN0035357, FBGN0001325, FBGN0053196, FBGN0004878	902	145	6793	1.55815	0.014138	0.410131
GOTERM_BP_FAT	GO:0007186~G-protein coupled receptor protein signaling pathway	31	3.05419	FBGN0038874, FBGN0033058, FBGN0035092, FBGN0041243, FBGN0011582, FBGN0028433, FBGN0035486, FBGN0003250, FBGN0003218, FBGN0038541, FBGN0038542, FBGN0033932, FBGN0003747, FBGN0004573, FBGN0035167, FBGN0001263, FBGN0003249, FBGN0052547, FBGN0052255, FBGN0045476, FBGN0033744, FBGN0041250, FBGN0038653, FBGN0045479, FBGN0045478, FBGN0050340, FBGN0045477, FBGN0025595, FBGN0001122, FBGN0085390, FBGN00273…	626	151	4692	1.53875	0.0142957	0.452566
GOTERM_BP_FAT	GO:0050890~cognition	31	3.05419	FBGN0011293, FBGN0041243, FBGN0011582, FBGN0053207, FBGN0028433, FBGN0086693, FBGN0035486, FBGN0003250, FBGN0003218, FBGN0010309, FBGN0002573, FBGN0003747, FBGN0000535, FBGN0004569, FBGN0003410, FBGN0035167, FBGN0003249, FBGN0001263, FBGN0052255, FBGN0002567, FBGN0045476, FBGN0000459, FBGN0015380, FBGN0060296, FBGN0041250, FBGN0015269, FBGN0045479, FBGN0045478, FBGN0061469, FBGN0045477, FBGN00504…	626	151	4692	1.53875	0.0142957	0.452566
GOTERM_BP_FAT	GO:0019400~alditol metabolic process	6	0.591133	FBGN0034588, FBGN0035392, FBGN0036836, FBGN0036837, FBGN0031566, FBGN0038008	626	12	4692	3.7476	0.0145945	0.452189
GOTERM_BP_FAT	GO:0006071~glycerol metabolic process	6	0.591133	FBGN0034588, FBGN0035392, FBGN0036836, FBGN0036837, FBGN0031566, FBGN0038008	626	12	4692	3.7476	0.0145945	0.452189
GOTERM_BP_FAT	GO:0007472~wing disc morphogenesis	32	3.15271	FBGN0000179, FBGN0004607, FBGN0000157, FBGN0001250, FBGN0000492, FBGN0000139, FBGN0000497, FBGN0000575, FBGN0004009, FBGN0020307, FBGN0003317, FBGN0001987, FBGN0004569, FBGN0003130, FBGN0011648, FBGN0001319, FBGN0004101, FBGN0010434, FBGN0010333, FBGN0014343, FBGN0020521, FBGN0052296, FBGN0000287, FBGN0000489, FBGN0005672, FBGN0001122, FBGN0005536, FBGN0015904, FBGN0011726, FBGN0053196, FBGN00258…	626	158	4692	1.51802	0.015352	0.461964
GOTERM_BP_FAT	GO:0051094~positive regulation of developmental process	8	0.788177	FBGN0027609, FBGN0000014, FBGN0004009, FBGN0000015, FBGN0011648, FBGN0003944, FBGN0003317, FBGN0023388	626	21	4692	2.85532	0.0154709	0.457548
GOTERM_BP_FAT	GO:0035110~leg morphogenesis	10	0.985222	FBGN0003130, FBGN0011648, FBGN0024244, FBGN0004892, FBGN0003944, FBGN0000157, FBGN0026411, FBGN0011726, FBGN0000497, FBGN0005677	626	31	4692	2.41781	0.0165196	0.472775
GOTERM_BP_FAT	GO:0005976~polysaccharide metabolic process	18	1.7734	FBGN0052220, FBGN0036169, FBGN0036363, FBGN0036361, FBGN0036362, FBGN0064237, FBGN0022770, FBGN0020414, FBGN0035844, FBGN0020415, FBGN0051973, FBGN0035325, FBGN0020416, FBGN0052302, FBGN0026415, FBGN0036203, FBGN0013763, FBGN0030087	626	75	4692	1.79885	0.0175327	0.486311
GOTERM_BP_FAT	GO:0009886~post-embryonic morphogenesis	46	4.53202	FBGN0000179, FBGN0004607, FBGN0051151, FBGN0000157, FBGN0026411, FBGN0001250, FBGN0000492, FBGN0001078, FBGN0000139, FBGN0000497, FBGN0002431, FBGN0020307, FBGN0004009, FBGN0000575, FBGN0003317, FBGN0004569, FBGN0001987, FBGN0003130, FBGN0025697, FBGN0011648, FBGN0001319, FBGN0004101, FBGN0004892, FBGN0004102, FBGN0010434, FBGN0010333, FBGN0014343, FBGN0020521, FBGN0052296, FBGN0004910, FBGN00002…	626	249	4692	1.38466	0.0176349	0.481554
GOTERM_BP_FAT	GO:0007552~metamorphosis	47	4.63054	FBGN0000179, FBGN0004607, FBGN0051151, FBGN0000157, FBGN0026411, FBGN0001250, FBGN0000492, FBGN0001078, FBGN0000139, FBGN0000497, FBGN0002431, FBGN0020307, FBGN0004009, FBGN0000575, FBGN0003317, FBGN0004569, FBGN0001987, FBGN0003130, FBGN0025697, FBGN0011648, FBGN0001319, FBGN0004101, FBGN0004892, FBGN0010434, FBGN0004102, FBGN0015582, FBGN0010333, FBGN0014343, FBGN0020521, FBGN0052296, FBGN00049…	626	256	4692	1.37607	0.0182236	0.486237
INTERPRO	IPR015880:Zinc finger, C2H2-like	30	2.95567	FBGN0004607, FBGN0002521, FBGN0034570, FBGN0036179, FBGN0033889, FBGN0035643, FBGN0037645, FBGN0051632, FBGN0042085, FBGN0002573, FBGN0031319, FBGN0086910, FBGN0031318, FBGN0041105, FBGN0027567, FBGN0004892, FBGN0036537, FBGN0000459, FBGN0020378, FBGN0036538, FBGN0000287, FBGN0024244, FBGN0029822, FBGN0004859, FBGN0033252, FBGN0000283, FBGN0043364, FBGN0035357, FBGN0001325, FBGN0004878	902	148	6793	1.52656	0.0184915	0.4873
GOTERM_BP_FAT	GO:0006022~aminoglycan metabolic process	16	1.57635	FBGN0036169, FBGN0036363, FBGN0036361, FBGN0036362, FBGN0064237, FBGN0022770, FBGN0020414, FBGN0035844, FBGN0020415, FBGN0051973, FBGN0035325, FBGN0020416, FBGN0052302, FBGN0026415, FBGN0036203, FBGN0013763	626	64	4692	1.8738	0.018534	0.485553
GOTERM_MF_FAT	GO:0005316~high affinity inorganic phosphate:sodium symporter activity	6	0.591133	FBGN0034392, FBGN0010651, FBGN0010497, FBGN0034394, FBGN0033234, FBGN0024315	718	12	5081	3.5383	0.0185366	0.381088
GOTERM_BP_FAT	GO:0009891~positive regulation of biosynthetic process	24	2.36453	FBGN0026160, FBGN0004892, FBGN0013753, FBGN0013755, FBGN0002521, FBGN0003507, FBGN0014343, FBGN0000459, FBGN0000139, FBGN0052296, FBGN0024244, FBGN0004795, FBGN0004859, FBGN0020412, FBGN0010282, FBGN0010280, FBGN0000250, FBGN0043364, FBGN0042085, FBGN0000251, FBGN0030093, FBGN0015904, FBGN0010385, FBGN0040071	626	111	4692	1.62059	0.018657	0.481452
GOTERM_BP_FAT	GO:0031328~positive regulation of cellular biosynthetic process	24	2.36453	FBGN0026160, FBGN0004892, FBGN0013753, FBGN0013755, FBGN0002521, FBGN0003507, FBGN0014343, FBGN0000459, FBGN0000139, FBGN0052296, FBGN0024244, FBGN0004795, FBGN0004859, FBGN0020412, FBGN0010282, FBGN0010280, FBGN0000250, FBGN0043364, FBGN0042085, FBGN0000251, FBGN0030093, FBGN0015904, FBGN0010385, FBGN0040071	626	111	4692	1.62059	0.018657	0.481452
GOTERM_BP_FAT	GO:0007600~sensory perception	22	2.16749	FBGN0035167, FBGN0011293, FBGN0001263, FBGN0003249, FBGN0052255, FBGN0045476, FBGN0000459, FBGN0041243, FBGN0028433, FBGN0060296, FBGN0086693, FBGN0041250, FBGN0045479, FBGN0035486, FBGN0003250, FBGN0045478, FBGN0045477, FBGN0003218, FBGN0002573, FBGN0003747, FBGN0000535, FBGN0004569, FBGN0003410	626	99	4692	1.6656	0.0186682	0.475428
INTERPRO	IPR006593:Cytochrome b561/ferric reductase transmembrane	4	0.394089	FBGN0032809, FBGN0034067, FBGN0032810, FBGN0032801	902	5	6793	6.02483	0.018895	0.483159
INTERPRO	IPR017905:ERV/ALR sulphydryl oxidase	4	0.394089	FBGN0038918, FBGN0038919, FBGN0051413, FBGN0033814	902	5	6793	6.02483	0.018895	0.483159
INTERPRO	IPR001563:Peptidase S10, serine carboxypeptidase	4	0.394089	FBGN0051821, FBGN0051823, FBGN0035154, FBGN0052483	902	5	6793	6.02483	0.018895	0.483159
INTERPRO	IPR006863:Erv1/Alr	4	0.394089	FBGN0038918, FBGN0038919, FBGN0051413, FBGN0033814	902	5	6793	6.02483	0.018895	0.483159
KEGG_PATHWAY	dme00350:Tyrosine metabolism	9	0.8867	FBGN0011693, FBGN0036620, FBGN0010548, FBGN0042137, FBGN0000055, FBGN0000056, FBGN0040211, FBGN0000640, FBGN0011768, FBGN0053337	196	29	1586	2.51126	0.0195881	0.199527
GOTERM_BP_FAT	GO:0007480~imaginal disc-derived leg morphogenesis	8	0.788177	FBGN0003130, FBGN0011648, FBGN0024244, FBGN0004892, FBGN0003944, FBGN0000157, FBGN0026411, FBGN0000497	626	22	4692	2.72553	0.0201532	0.495694
GOTERM_BP_FAT	GO:0035127~post-embryonic limb morphogenesis	8	0.788177	FBGN0003130, FBGN0011648, FBGN0024244, FBGN0004892, FBGN0003944, FBGN0000157, FBGN0026411, FBGN0000497	626	22	4692	2.72553	0.0201532	0.495694
SP_PIR_KEYWORDS	DNA binding	21	2.06897	FBGN0000179, FBGN0004607, FBGN0004102, FBGN0003507, FBGN0000492, FBGN0001170, FBGN0000459, FBGN0051481, FBGN0003339, FBGN0003944, FBGN0000577, FBGN0004859, FBGN0004054, FBGN0010228, FBGN0010282, FBGN0004053, FBGN0000251, FBGN0004362, FBGN0001325, FBGN0003410, FBGN0003118	984	93	7320	1.67978	0.0205135	0.322715
INTERPRO	IPR001223:Glycoside hydrolase, family 18, catalytic domain	6	0.591133	FBGN0020414, FBGN0020415, FBGN0020416, FBGN0064237, FBGN0026415, FBGN0013763	902	13	6793	3.47587	0.0208553	0.506237
INTERPRO	IPR013764:Acyl-CoA oxidase/dehydrogenase, type1/2, C-terminal	6	0.591133	FBGN0029924, FBGN0034628, FBGN0086712, FBGN0034629, FBGN0027572, FBGN0035911	902	13	6793	3.47587	0.0208553	0.506237
INTERPRO	IPR013786:Acyl-CoA dehydrogenase/oxidase, N-terminal	6	0.591133	FBGN0029924, FBGN0034628, FBGN0086712, FBGN0034629, FBGN0027572, FBGN0035911	902	13	6793	3.47587	0.0208553	0.506237
INTERPRO	IPR011583:Chitinase II	6	0.591133	FBGN0020414, FBGN0020415, FBGN0020416, FBGN0064237, FBGN0026415, FBGN0013763	902	13	6793	3.47587	0.0208553	0.506237
INTERPRO	IPR006091:Acyl-CoA oxidase/dehydrogenase, central region	6	0.591133	FBGN0029924, FBGN0034628, FBGN0086712, FBGN0034629, FBGN0027572, FBGN0035911	902	13	6793	3.47587	0.0208553	0.506237
GOTERM_CC_FAT	GO:0005783~endoplasmic reticulum	37	3.64532	FBGN0033697, FBGN0033696, FBGN0031182, FBGN0004959, FBGN0033292, FBGN0033775, FBGN0001218, FBGN0086357, FBGN0031049, FBGN0023545, FBGN0039006, FBGN0031126, FBGN0003218, FBGN0033691, FBGN0014002, FBGN0015039, FBGN0015038, FBGN0015035, FBGN0011286, FBGN0015034, FBGN0001992, FBGN0034756, FBGN0031950, FBGN0036702, FBGN0020908, FBGN0011740, FBGN0034282, FBGN0025454, FBGN0052451, FBGN0033065, FBGN00380…	415	196	3135	1.42605	0.0212445	0.582036
KEGG_PATHWAY	dme00980:Metabolism of xenobiotics by cytochrome P450	10	0.985222	FBGN0011693, FBGN0036620, FBGN0010548, FBGN0042137, FBGN0000055, FBGN0040257, FBGN0000056, FBGN0038037, FBGN0000640, FBGN0011768, FBGN0040251	196	35	1586	2.31195	0.0214816	0.195196
INTERPRO	IPR001827:Homeobox protein, antennapedia type, conserved site	5	0.492611	FBGN0003339, FBGN0000014, FBGN0003944, FBGN0002522, FBGN0051481	902	9	6793	4.18391	0.0223077	0.518956
GOTERM_MF_FAT	GO:0016971~flavin-linked sulfhydryl oxidase activity	4	0.394089	FBGN0038918, FBGN0038919, FBGN0051413, FBGN0033814	718	5	5081	5.66128	0.0224257	0.429676
GOTERM_MF_FAT	GO:0034480~phosphatidylcholine phospholipase C activity	4	0.394089	FBGN0036836, FBGN0036837, FBGN0031566, FBGN0038008	718	5	5081	5.66128	0.0224257	0.429676
GOTERM_MF_FAT	GO:0005385~zinc ion transmembrane transporter activity	4	0.394089	FBGN0051860, FBGN0035432, FBGN0028516, FBGN0037000	718	5	5081	5.66128	0.0224257	0.429676
GOTERM_MF_FAT	GO:0016972~thiol oxidase activity	4	0.394089	FBGN0038918, FBGN0038919, FBGN0051413, FBGN0033814	718	5	5081	5.66128	0.0224257	0.429676
GOTERM_BP_FAT	GO:0035225~determination of genital disc primordium	5	0.492611	FBGN0000014, FBGN0004009, FBGN0000015, FBGN0005672, FBGN0003118	626	9	4692	4.164	0.0225999	0.530063
GOTERM_BP_FAT	GO:0007445~determination of imaginal disc primordium	5	0.492611	FBGN0000014, FBGN0004009, FBGN0000015, FBGN0005672, FBGN0003118	626	9	4692	4.164	0.0225999	0.530063
GOTERM_BP_FAT	GO:0007380~specification of segmental identity, head	5	0.492611	FBGN0000576, FBGN0003339, FBGN0001319, FBGN0014143, FBGN0051481	626	9	4692	4.164	0.0225999	0.530063
SP_PIR_KEYWORDS	Serine protease	16	1.57635	FBGN0039630, FBGN0037677, FBGN0085379, FBGN0030688, FBGN0052808, FBGN0034796, FBGN0038233, FBGN0004509, FBGN0034139, FBGN0033439, FBGN0039758, FBGN0039628, FBGN0039629, FBGN0033365, FBGN0039494, FBGN0037678	984	65	7320	1.83114	0.0230088	0.336528
UP_SEQ_FEATURE	zinc finger region:C2H2-type 1	9	0.8867	FBGN0004607, FBGN0024244, FBGN0004892, FBGN0004859, FBGN0000283, FBGN0002521, FBGN0002573, FBGN0000459, FBGN0001325	281	28	2133	2.43988	0.0232086	0.971424
PIR_SUPERFAMILY	PIRSF000168:Acyl-CoA_oxidase	4	0.394089	FBGN0029924, FBGN0034628, FBGN0034629, FBGN0027572	219	6	1871	5.69559	0.0238772	0.715403
PIR_SUPERFAMILY	PIRSF000050:cytochrome P450 CYP4B1	4	0.394089	FBGN0015035, FBGN0015034, FBGN0033292, FBGN0014469	219	6	1871	5.69559	0.0238772	0.715403
SMART	SM00665:B561	4	0.394089	FBGN0032809, FBGN0034067, FBGN0032810, FBGN0032801	446	5	3079	5.52287	0.0239168	0.814825
GOTERM_CC_FAT	GO:0000323~lytic vacuole	8	0.788177	FBGN0000416, FBGN0032068, FBGN0032069, FBGN0032253, FBGN0027611, FBGN0032067, FBGN0032066, FBGN0040777	415	23	3135	2.62755	0.0244912	0.591562
GOTERM_CC_FAT	GO:0005764~lysosome	8	0.788177	FBGN0000416, FBGN0032068, FBGN0032069, FBGN0032253, FBGN0027611, FBGN0032067, FBGN0032066, FBGN0040777	415	23	3135	2.62755	0.0244912	0.591562
COG_ONTOLOGY	Defense mechanisms	6	0.591133	FBGN0051792, FBGN0038740, FBGN0051793, FBGN0010549, FBGN0032908, FBGN0032026	114	14	879	3.30451	0.0246999	0.286545
GOTERM_BP_FAT	GO:0002165~instar larval or pupal development	52	5.12315	FBGN0000179, FBGN0026411, FBGN0001078, FBGN0000139, FBGN0004009, FBGN0001987, FBGN0004569, FBGN0003130, FBGN0025697, FBGN0004892, FBGN0015582, FBGN0010434, FBGN0010333, FBGN0014343, FBGN0020521, FBGN0052296, FBGN0000287, FBGN0003944, FBGN0000489, FBGN0001122, FBGN0043364, FBGN0029943, FBGN0011726, FBGN0053196, FBGN0025879, FBGN0004607, FBGN0051151, FBGN0000157, FBGN0001250, FBGN0004959, FBGN00004…	626	294	4692	1.32568	0.0250137	0.560629
UP_SEQ_FEATURE	compositionally biased region:Ala-rich	14	1.37931	FBGN0003130, FBGN0000179, FBGN0051151, FBGN0004892, FBGN0052423, FBGN0000606, FBGN0010434, FBGN0004102, FBGN0038872, FBGN0024555, FBGN0010313, FBGN0000577, FBGN0020412, FBGN0004878	281	56	2133	1.89769	0.0254771	0.961458
SP_PIR_KEYWORDS	transducer	23	2.26601	FBGN0004573, FBGN0038874, FBGN0035167, FBGN0003249, FBGN0052255, FBGN0045476, FBGN0041243, FBGN0011582, FBGN0028433, FBGN0041250, FBGN0033744, FBGN0038653, FBGN0045479, FBGN0035486, FBGN0003250, FBGN0045478, FBGN0045477, FBGN0025595, FBGN0038541, FBGN0001122, FBGN0038542, FBGN0033932, FBGN0027342, FBGN0003747	984	107	7320	1.59904	0.0254869	0.34836
KEGG_PATHWAY	dme00052:Galactose metabolism	5	0.492611	FBGN0001186, FBGN0027552, FBGN0086254, FBGN0033101, FBGN0035476	196	10	1586	4.04592	0.0255571	0.207849
KEGG_PATHWAY	dme00561:Glycerolipid metabolism	10	0.985222	FBGN0027579, FBGN0038070, FBGN0033999, FBGN0027552, FBGN0086254, FBGN0036977, FBGN0033101, FBGN0035476, FBGN0085390, FBGN0030162	196	36	1586	2.24773	0.0256803	0.191728
SP_PIR_KEYWORDS	g-protein coupled receptor	21	2.06897	FBGN0004573, FBGN0038874, FBGN0035167, FBGN0003249, FBGN0052255, FBGN0045476, FBGN0041243, FBGN0011582, FBGN0041250, FBGN0033744, FBGN0038653, FBGN0045479, FBGN0035486, FBGN0003250, FBGN0045478, FBGN0045477, FBGN0025595, FBGN0038541, FBGN0038542, FBGN0033932, FBGN0027342, FBGN0003747	984	96	7320	1.62729	0.0282542	0.361748
GOTERM_MF_FAT	GO:0015103~inorganic anion transmembrane transporter activity	9	0.8867	FBGN0028513, FBGN0039787, FBGN0029727, FBGN0034392, FBGN0010651, FBGN0010497, FBGN0034394, FBGN0033234, FBGN0024315	718	27	5081	2.35887	0.0283929	0.498108
KEGG_PATHWAY	dme00040:Pentose and glucuronate interconversions	6	0.591133	FBGN0027552, FBGN0086254, FBGN0040257, FBGN0033101, FBGN0035476, FBGN0040251	196	15	1586	3.23673	0.0284736	0.194789
UP_SEQ_FEATURE	zinc finger region:C2H2-type 2	9	0.8867	FBGN0004607, FBGN0004892, FBGN0004859, FBGN0000283, FBGN0002521, FBGN0002573, FBGN0000459, FBGN0004878, FBGN0001325	281	29	2133	2.35575	0.0285186	0.956235
INTERPRO	IPR004272:Odorant binding protein	6	0.591133	FBGN0000092, FBGN0038395, FBGN0039297, FBGN0039299, FBGN0039298, FBGN0037290	902	14	6793	3.22759	0.0289793	0.603468
SMART	SM00636:Glyco_18	6	0.591133	FBGN0020414, FBGN0020415, FBGN0020416, FBGN0064237, FBGN0026415, FBGN0013763	446	13	3079	3.18627	0.0292368	0.787837
GOTERM_BP_FAT	GO:0006032~chitin catabolic process	6	0.591133	FBGN0020414, FBGN0020415, FBGN0020416, FBGN0064237, FBGN0026415, FBGN0013763	626	14	4692	3.21223	0.0294055	0.614247
GOTERM_MF_FAT	GO:0015294~solute:cation symporter activity	14	1.37931	FBGN0017448, FBGN0028513, FBGN0029727, FBGN0010651, FBGN0034392, FBGN0024365, FBGN0034394, FBGN0010497, FBGN0033234, FBGN0039872, FBGN0039873, FBGN0027660, FBGN0011603, FBGN0024315	718	53	5081	1.86929	0.0294516	0.499618
KEGG_PATHWAY	dme00982:Drug metabolism	10	0.985222	FBGN0011693, FBGN0036620, FBGN0010548, FBGN0042137, FBGN0000055, FBGN0040257, FBGN0000056, FBGN0038037, FBGN0000640, FBGN0011768, FBGN0040251	196	37	1586	2.18698	0.0304308	0.192609
GOTERM_BP_FAT	GO:0019751~polyol metabolic process	7	0.689655	FBGN0034588, FBGN0035392, FBGN0036836, FBGN0036837, FBGN0036262, FBGN0031566, FBGN0038008	626	19	4692	2.76139	0.0319808	0.639428
GOTERM_BP_FAT	GO:0007478~leg disc morphogenesis	8	0.788177	FBGN0003130, FBGN0011648, FBGN0024244, FBGN0004892, FBGN0003944, FBGN0000157, FBGN0026411, FBGN0000497	626	24	4692	2.4984	0.0322966	0.637022
UP_SEQ_FEATURE	topological domain:Mitochondrial intermembrane	4	0.394089	FBGN0032971, FBGN0039140, FBGN0029870, FBGN0035124	281	6	2133	5.0605	0.033017	0.958288
GOTERM_BP_FAT	GO:0006006~glucose metabolic process	11	1.08374	FBGN0001186, FBGN0050410, FBGN0038952, FBGN0003067, FBGN0038258, FBGN0001112, FBGN0034390, FBGN0034356, FBGN0003178, FBGN0011270, FBGN0030087	626	40	4692	2.06118	0.0330734	0.63993
INTERPRO	IPR000047:Helix-turn-helix motif, lambda-like repressor	5	0.492611	FBGN0015524, FBGN0000577, FBGN0000157, FBGN0000529, FBGN0000251	902	10	6793	3.76552	0.0333488	0.644945
INTERPRO	IPR011991:Winged helix repressor DNA-binding	15	1.47783	FBGN0003130, FBGN0004567, FBGN0014143, FBGN0005659, FBGN0004897, FBGN0033260, FBGN0036285, FBGN0039937, FBGN0000625, FBGN0034654, FBGN0037445, FBGN0010282, FBGN0003129, FBGN0045759, FBGN0003118	902	63	6793	1.79311	0.0337484	0.638741
GOTERM_BP_FAT	GO:0045815~positive regulation of gene expression, epigenetic	5	0.492611	FBGN0026160, FBGN0020412, FBGN0002521, FBGN0000139, FBGN0040071	626	10	4692	3.7476	0.0337751	0.641899
INTERPRO	IPR012258:Acyl-CoA oxidase	4	0.394089	FBGN0029924, FBGN0034628, FBGN0034629, FBGN0027572	902	6	6793	5.02069	0.0340964	0.632217
INTERPRO	IPR000909:Phospholipase C, phosphatidylinositol-specific , X region	4	0.394089	FBGN0036836, FBGN0036837, FBGN0031566, FBGN0038008	902	6	6793	5.02069	0.0340964	0.632217
INTERPRO	IPR002350:Proteinase inhibitor I1, Kazal	4	0.394089	FBGN0050277, FBGN0039054, FBGN0032123, FBGN0034716	902	6	6793	5.02069	0.0340964	0.632217
INTERPRO	IPR018186:Transcription factor, T-box, conserved site	4	0.394089	FBGN0000179, FBGN0035954, FBGN0028789, FBGN0035956	902	6	6793	5.02069	0.0340964	0.632217
INTERPRO	IPR001699:Transcription factor, T-box	4	0.394089	FBGN0000179, FBGN0035954, FBGN0028789, FBGN0035956	902	6	6793	5.02069	0.0340964	0.632217
INTERPRO	IPR002524:Cation efflux protein	4	0.394089	FBGN0051860, FBGN0035432, FBGN0028516, FBGN0037000	902	6	6793	5.02069	0.0340964	0.632217
INTERPRO	IPR002655:Acyl-CoA oxidase, C-terminal	4	0.394089	FBGN0029924, FBGN0034628, FBGN0034629, FBGN0027572	902	6	6793	5.02069	0.0340964	0.632217
GOTERM_BP_FAT	GO:0045611~negative regulation of hemocyte differentiation	4	0.394089	FBGN0010602, FBGN0014179, FBGN0003507, FBGN0019809	626	6	4692	4.99681	0.0344587	0.643606
GOTERM_BP_FAT	GO:0006721~terpenoid metabolic process	4	0.394089	FBGN0034405, FBGN0025697, FBGN0034406, FBGN0010053	626	6	4692	4.99681	0.0344587	0.643606
KEGG_PATHWAY	dme00230:Purine metabolism	19	1.87192	FBGN0000239, FBGN0050104, FBGN0040510, FBGN0038258, FBGN0033571, FBGN0039241, FBGN0003178, FBGN0040507, FBGN0040508, FBGN0038952, FBGN0051793, FBGN0040509, FBGN0041194, FBGN0052305, FBGN0034225, FBGN0052301, FBGN0061362, FBGN0061361, FBGN0038467, FBGN0004901	196	95	1586	1.61837	0.0356013	0.207877
GOTERM_MF_FAT	GO:0003995~acyl-CoA dehydrogenase activity	6	0.591133	FBGN0029924, FBGN0034628, FBGN0086712, FBGN0034629, FBGN0027572, FBGN0035911	718	14	5081	3.03283	0.0368301	0.569142
GOTERM_MF_FAT	GO:0015405~P-P-bond-hydrolysis-driven transmembrane transporter activity	22	2.16749	FBGN0031170, FBGN0028675, FBGN0038740, FBGN0032946, FBGN0036747, FBGN0010549, FBGN0032908, FBGN0034493, FBGN0032026, FBGN0051792, FBGN0032167, FBGN0052451, FBGN0051793, FBGN0086357, FBGN0052000, FBGN0031049, FBGN0015324, FBGN0003218, FBGN0033691, FBGN0051121, FBGN0085503, FBGN0040037, FBGN0020762	718	100	5081	1.55685	0.0368898	0.558604
GOTERM_MF_FAT	GO:0015399~primary active transmembrane transporter activity	22	2.16749	FBGN0031170, FBGN0028675, FBGN0038740, FBGN0032946, FBGN0036747, FBGN0010549, FBGN0032908, FBGN0034493, FBGN0032026, FBGN0051792, FBGN0032167, FBGN0052451, FBGN0051793, FBGN0086357, FBGN0052000, FBGN0031049, FBGN0015324, FBGN0003218, FBGN0033691, FBGN0051121, FBGN0085503, FBGN0040037, FBGN0020762	718	100	5081	1.55685	0.0368898	0.558604
PIR_SUPERFAMILY	PIRSF001112:Epoxide_hydrolase	3	0.295567	FBGN0034405, FBGN0034406, FBGN0010053	219	3	1871	8.54338	0.0374371	0.79552
GOTERM_BP_FAT	GO:0010604~positive regulation of macromolecule metabolic process	22	2.16749	FBGN0026160, FBGN0004892, FBGN0013753, FBGN0013755, FBGN0002521, FBGN0003507, FBGN0014343, FBGN0000459, FBGN0000139, FBGN0052296, FBGN0024244, FBGN0004795, FBGN0004859, FBGN0020412, FBGN0010282, FBGN0010280, FBGN0043364, FBGN0042085, FBGN0000251, FBGN0030093, FBGN0015904, FBGN0040071	626	106	4692	1.55561	0.037596	0.670483
GOTERM_BP_FAT	GO:0003002~regionalization	50	4.92611	FBGN0000179, FBGN0010602, FBGN0004567, FBGN0026411, FBGN0034013, FBGN0001078, FBGN0000139, FBGN0051481, FBGN0003339, FBGN0004009, FBGN0001987, FBGN0004569, FBGN0004892, FBGN0010434, FBGN0004795, FBGN0003944, FBGN0004859, FBGN0003089, FBGN0043364, FBGN0011726, FBGN0001325, FBGN0040071, FBGN0014011, FBGN0000157, FBGN0014143, FBGN0000492, FBGN0000497, FBGN0000576, FBGN0000577, FBGN0003317, FBGN00002…	626	289	4692	1.29675	0.0399886	0.687867
GOTERM_MF_FAT	GO:0016563~transcription activator activity	17	1.67488	FBGN0004892, FBGN0013753, FBGN0013755, FBGN0003507, FBGN0026401, FBGN0014343, FBGN0052296, FBGN0010774, FBGN0024244, FBGN0004795, FBGN0004859, FBGN0010282, FBGN0042085, FBGN0043364, FBGN0000251, FBGN0030093, FBGN0015904	718	72	5081	1.67086	0.0401398	0.579007
GOTERM_MF_FAT	GO:0003997~acyl-CoA oxidase activity	4	0.394089	FBGN0029924, FBGN0034628, FBGN0034629, FBGN0027572	718	6	5081	4.71773	0.0401954	0.568984
GOTERM_MF_FAT	GO:0004629~phospholipase C activity	4	0.394089	FBGN0036836, FBGN0036837, FBGN0031566, FBGN0038008	718	6	5081	4.71773	0.0401954	0.568984
GOTERM_MF_FAT	GO:0016670~oxidoreductase activity, acting on sulfur group of donors, oxygen as acceptor	4	0.394089	FBGN0038918, FBGN0038919, FBGN0051413, FBGN0033814	718	6	5081	4.71773	0.0401954	0.568984
SMART	SM00700:JHBP	6	0.591133	FBGN0000092, FBGN0038395, FBGN0039297, FBGN0039299, FBGN0039298, FBGN0037290	446	14	3079	2.95868	0.0402277	0.820265
GOTERM_BP_FAT	GO:0045610~regulation of hemocyte differentiation	7	0.689655	FBGN0010602, FBGN0001319, FBGN0014179, FBGN0003507, FBGN0019809, FBGN0010333, FBGN0003118	626	20	4692	2.62332	0.0407084	0.68902
GOTERM_MF_FAT	GO:0008081~phosphoric diester hydrolase activity	7	0.689655	FBGN0034588, FBGN0036836, FBGN0036837, FBGN0031566, FBGN0039768, FBGN0038008, FBGN0039769	718	19	5081	2.60717	0.0411572	0.567524
SP_PIR_KEYWORDS	glycoprotein	52	5.12315	FBGN0034013, FBGN0010549, FBGN0031414, FBGN0004009, FBGN0035486, FBGN0039774, FBGN0023495, FBGN0003747, FBGN0026415, FBGN0004569, FBGN0034067, FBGN0036169, FBGN0011828, FBGN0052750, FBGN0000592, FBGN0015380, FBGN0052751, FBGN0020414, FBGN0000180, FBGN0020415, FBGN0000594, FBGN0003089, FBGN0020416, FBGN0031381, FBGN0022800, FBGN0001250, FBGN0064237, FBGN0004509, FBGN0041243, FBGN0016123, FBGN00115…	984	300	7320	1.28943	0.0418219	0.469576
SMART	SM00425:TBOX	4	0.394089	FBGN0000179, FBGN0035954, FBGN0028789, FBGN0035956	446	6	3079	4.60239	0.0427602	0.781783
SMART	SM00148:PLCXc	4	0.394089	FBGN0036836, FBGN0036837, FBGN0031566, FBGN0038008	446	6	3079	4.60239	0.0427602	0.781783
SMART	SM00280:KAZAL	4	0.394089	FBGN0050277, FBGN0039054, FBGN0032123, FBGN0034716	446	6	3079	4.60239	0.0427602	0.781783
GOTERM_MF_FAT	GO:0005506~iron ion binding	33	3.25123	FBGN0033697, FBGN0033696, FBGN0031182, FBGN0000406, FBGN0038130, FBGN0004959, FBGN0033292, FBGN0032603, FBGN0038948, FBGN0033775, FBGN0039006, FBGN0031126, FBGN0038465, FBGN0004901, FBGN0015039, FBGN0015038, FBGN0015035, FBGN0015034, FBGN0001992, FBGN0034756, FBGN0011828, FBGN0036262, FBGN0025454, FBGN0033065, FBGN0038037, FBGN0030304, FBGN0040211, FBGN0038511, FBGN0015040, FBGN0003388, FBGN00365…	718	168	5081	1.39005	0.0434658	0.577832
GOTERM_MF_FAT	GO:0015293~symporter activity	14	1.37931	FBGN0017448, FBGN0028513, FBGN0029727, FBGN0010651, FBGN0034392, FBGN0024365, FBGN0034394, FBGN0010497, FBGN0033234, FBGN0039872, FBGN0039873, FBGN0027660, FBGN0011603, FBGN0024315	718	56	5081	1.76915	0.0444713	0.576639
INTERPRO	IPR002557:Chitin binding protein, peritrophin-A	9	0.8867	FBGN0022770, FBGN0035844, FBGN0036363, FBGN0051973, FBGN0035325, FBGN0036361, FBGN0036362, FBGN0052302, FBGN0036203	902	31	6793	2.18643	0.0446664	0.722497
SP_PIR_KEYWORDS	Transcription	54	5.3202	FBGN0017430, FBGN0000179, FBGN0004567, FBGN0038872, FBGN0002521, FBGN0039937, FBGN0001078, FBGN0042696, FBGN0038948, FBGN0039066, FBGN0031868, FBGN0002522, FBGN0010282, FBGN0003129, FBGN0010280, FBGN0034410, FBGN0003130, FBGN0004892, FBGN0004897, FBGN0000625, FBGN0004795, FBGN0003944, FBGN0000283, FBGN0020412, FBGN0000529, FBGN0045759, FBGN0013751, FBGN0015929, FBGN0000157, FBGN0014143, FBGN00005…	984	315	7320	1.27526	0.0455018	0.481404
UP_SEQ_FEATURE	glycosylation site:N-linked (GlcNAc...)	49	4.82759	FBGN0034013, FBGN0010549, FBGN0031414, FBGN0004009, FBGN0035486, FBGN0039774, FBGN0023495, FBGN0003747, FBGN0026415, FBGN0004569, FBGN0034067, FBGN0036169, FBGN0011828, FBGN0000592, FBGN0015380, FBGN0052750, FBGN0052751, FBGN0020414, FBGN0020415, FBGN0000594, FBGN0003089, FBGN0020416, FBGN0031381, FBGN0022800, FBGN0001250, FBGN0064237, FBGN0004509, FBGN0041243, FBGN0016123, FBGN0011582, FBGN00004…	281	292	2133	1.27379	0.046074	0.981078
INTERPRO	IPR001523:Paired box protein, N-terminal	5	0.492611	FBGN0003130, FBGN0033358, FBGN0036285, FBGN0003129, FBGN0000625	902	11	6793	3.4232	0.0470361	0.731801
UP_SEQ_FEATURE	domain:WIF	3	0.295567	FBGN0003390, FBGN0015380, FBGN0024245	281	3	2133	7.59075	0.0470533	0.973969
GOTERM_MF_FAT	GO:0043492~ATPase activity, coupled to movement of substances	19	1.87192	FBGN0031170, FBGN0028675, FBGN0038740, FBGN0036747, FBGN0032946, FBGN0010549, FBGN0032908, FBGN0034493, FBGN0032026, FBGN0051792, FBGN0032167, FBGN0052451, FBGN0051793, FBGN0052000, FBGN0015324, FBGN0003218, FBGN0051121, FBGN0085503, FBGN0040037, FBGN0020762	718	85	5081	1.58183	0.0472507	0.589804
GOTERM_MF_FAT	GO:0042626~ATPase activity, coupled to transmembrane movement of substances	19	1.87192	FBGN0031170, FBGN0028675, FBGN0038740, FBGN0036747, FBGN0032946, FBGN0010549, FBGN0032908, FBGN0034493, FBGN0032026, FBGN0051792, FBGN0032167, FBGN0052451, FBGN0051793, FBGN0052000, FBGN0015324, FBGN0003218, FBGN0051121, FBGN0085503, FBGN0040037, FBGN0020762	718	85	5081	1.58183	0.0472507	0.589804
INTERPRO	IPR015794:Pyruvate kinase, alpha/beta	3	0.295567	FBGN0038952, FBGN0038258, FBGN0003178	902	3	6793	7.53104	0.0480732	0.730521
INTERPRO	IPR015793:Pyruvate kinase, barrel	3	0.295567	FBGN0038952, FBGN0038258, FBGN0003178	902	3	6793	7.53104	0.0480732	0.730521
INTERPRO	IPR018380:Uncharacterised protein family CpipJ	3	0.295567	FBGN0000227, FBGN0031434, FBGN0031435	902	3	6793	7.53104	0.0480732	0.730521
INTERPRO	IPR001697:Pyruvate kinase	3	0.295567	FBGN0038952, FBGN0038258, FBGN0003178	902	3	6793	7.53104	0.0480732	0.730521
INTERPRO	IPR018379:BEN domain	3	0.295567	FBGN0000227, FBGN0031434, FBGN0031435	902	3	6793	7.53104	0.0480732	0.730521
INTERPRO	IPR003306:WIF domain	3	0.295567	FBGN0003390, FBGN0015380, FBGN0024245	902	3	6793	7.53104	0.0480732	0.730521
INTERPRO	IPR015813:Pyruvate/Phosphoenolpyruvate kinase, catalytic core	3	0.295567	FBGN0038952, FBGN0038258, FBGN0003178	902	3	6793	7.53104	0.0480732	0.730521
INTERPRO	IPR009832:Protein of unknown function DUF1397	3	0.295567	FBGN0030740, FBGN0040398, FBGN0040364	902	3	6793	7.53104	0.0480732	0.730521
INTERPRO	IPR006838:FAR-17a/AIG1-like protein	3	0.295567	FBGN0036158, FBGN0031245, FBGN0031244	902	3	6793	7.53104	0.0480732	0.730521
INTERPRO	IPR018209:Pyruvate kinase, active site	3	0.295567	FBGN0038952, FBGN0038258, FBGN0003178	902	3	6793	7.53104	0.0480732	0.730521
INTERPRO	IPR010497:Epoxide hydrolase, N-terminal	3	0.295567	FBGN0034405, FBGN0034406, FBGN0010053	902	3	6793	7.53104	0.0480732	0.730521
INTERPRO	IPR016292:Epoxide hydrolase	3	0.295567	FBGN0034405, FBGN0034406, FBGN0010053	902	3	6793	7.53104	0.0480732	0.730521
SMART	SM00355:ZnF_C2H2	30	2.95567	FBGN0004607, FBGN0002521, FBGN0034570, FBGN0036179, FBGN0033889, FBGN0035643, FBGN0037645, FBGN0051632, FBGN0042085, FBGN0002573, FBGN0031319, FBGN0086910, FBGN0031318, FBGN0041105, FBGN0027567, FBGN0004892, FBGN0036537, FBGN0000459, FBGN0020378, FBGN0036538, FBGN0000287, FBGN0024244, FBGN0029822, FBGN0004859, FBGN0033252, FBGN0000283, FBGN0043364, FBGN0035357, FBGN0001325, FBGN0004878	446	148	3079	1.39938	0.0482143	0.771313
GOTERM_BP_FAT	GO:0046247~terpene catabolic process	3	0.295567	FBGN0034405, FBGN0034406, FBGN0010053	626	3	4692	7.49521	0.0484498	0.747216
GOTERM_BP_FAT	GO:0051763~sesquiterpene catabolic process	3	0.295567	FBGN0034405, FBGN0034406, FBGN0010053	626	3	4692	7.49521	0.0484498	0.747216
GOTERM_BP_FAT	GO:0016107~sesquiterpenoid catabolic process	3	0.295567	FBGN0034405, FBGN0034406, FBGN0010053	626	3	4692	7.49521	0.0484498	0.747216
GOTERM_BP_FAT	GO:0006719~juvenile hormone catabolic process	3	0.295567	FBGN0034405, FBGN0034406, FBGN0010053	626	3	4692	7.49521	0.0484498	0.747216
GOTERM_BP_FAT	GO:0016115~terpenoid catabolic process	3	0.295567	FBGN0034405, FBGN0034406, FBGN0010053	626	3	4692	7.49521	0.0484498	0.747216
GOTERM_BP_FAT	GO:0042447~hormone catabolic process	3	0.295567	FBGN0034405, FBGN0034406, FBGN0010053	626	3	4692	7.49521	0.0484498	0.747216
GOTERM_BP_FAT	GO:0008300~isoprenoid catabolic process	3	0.295567	FBGN0034405, FBGN0034406, FBGN0010053	626	3	4692	7.49521	0.0484498	0.747216
GOTERM_MF_FAT	GO:0015082~di-, tri-valent inorganic cation transmembrane transporter activity	6	0.591133	FBGN0052451, FBGN0051860, FBGN0035432, FBGN0003218, FBGN0028516, FBGN0037000	718	15	5081	2.83064	0.049022	0.594342
GOTERM_BP_FAT	GO:0035220~wing disc development	37	3.64532	FBGN0000179, FBGN0004607, FBGN0000157, FBGN0001250, FBGN0000492, FBGN0000139, FBGN0000497, FBGN0000575, FBGN0004009, FBGN0020307, FBGN0000577, FBGN0003317, FBGN0004569, FBGN0001987, FBGN0003130, FBGN0011648, FBGN0001319, FBGN0004101, FBGN0010434, FBGN0010651, FBGN0010333, FBGN0014343, FBGN0020521, FBGN0052296, FBGN0000287, FBGN0004859, FBGN0000489, FBGN0005672, FBGN0001122, FBGN0043364, FBGN00055…	626	206	4692	1.34623	0.0491821	0.747489
GOTERM_BP_FAT	GO:0035218~leg disc development	10	0.985222	FBGN0003130, FBGN0004009, FBGN0011648, FBGN0024244, FBGN0004892, FBGN0003944, FBGN0000157, FBGN0026411, FBGN0000497, FBGN0005677	626	37	4692	2.02573	0.0493557	0.743737
GOTERM_BP_FAT	GO:0007389~pattern specification process	52	5.12315	FBGN0000179, FBGN0010602, FBGN0004567, FBGN0026411, FBGN0034013, FBGN0001078, FBGN0000139, FBGN0051481, FBGN0003339, FBGN0004009, FBGN0001987, FBGN0004569, FBGN0004892, FBGN0010434, FBGN0004795, FBGN0015778, FBGN0003944, FBGN0004859, FBGN0003089, FBGN0043364, FBGN0011726, FBGN0001325, FBGN0040071, FBGN0014011, FBGN0000157, FBGN0014143, FBGN0000492, FBGN0000497, FBGN0000576, FBGN0000577, FBGN00033…	626	307	4692	1.26955	0.0505169	0.747107
INTERPRO	IPR004245:Protein of unknown function DUF229	6	0.591133	FBGN0037964, FBGN0031465, FBGN0032967, FBGN0032964, FBGN0032338, FBGN0051933	902	16	6793	2.82414	0.0505299	0.739601
INTERPRO	IPR013053:Hormone binding	6	0.591133	FBGN0000092, FBGN0038395, FBGN0039297, FBGN0039299, FBGN0039298, FBGN0037290	902	16	6793	2.82414	0.0505299	0.739601
GOTERM_BP_FAT	GO:0048332~mesoderm morphogenesis	7	0.689655	FBGN0000014, FBGN0004009, FBGN0003944, FBGN0003507, FBGN0045759, FBGN0002941, FBGN0052296	626	21	4692	2.4984	0.0508033	0.744258
GOTERM_BP_FAT	GO:0035277~spiracle morphogenesis, open tracheal system	6	0.591133	FBGN0000576, FBGN0004009, FBGN0000015, FBGN0000577, FBGN0004859, FBGN0005672	626	16	4692	2.8107	0.0512422	0.742526
GOTERM_MF_FAT	GO:0016820~hydrolase activity, acting on acid anhydrides, catalyzing transmembrane movement of substances	19	1.87192	FBGN0031170, FBGN0028675, FBGN0038740, FBGN0036747, FBGN0032946, FBGN0010549, FBGN0032908, FBGN0034493, FBGN0032026, FBGN0051792, FBGN0032167, FBGN0052451, FBGN0051793, FBGN0052000, FBGN0015324, FBGN0003218, FBGN0051121, FBGN0085503, FBGN0040037, FBGN0020762	718	86	5081	1.56344	0.0522282	0.60913
GOTERM_BP_FAT	GO:0044275~cellular carbohydrate catabolic process	9	0.8867	FBGN0001186, FBGN0050410, FBGN0038952, FBGN0038258, FBGN0034390, FBGN0036169, FBGN0036262, FBGN0003178, FBGN0011270	626	32	4692	2.10803	0.0538542	0.755527
GOTERM_BP_FAT	GO:0046164~alcohol catabolic process	9	0.8867	FBGN0001186, FBGN0050410, FBGN0038952, FBGN0038258, FBGN0000055, FBGN0000056, FBGN0034390, FBGN0036262, FBGN0003178, FBGN0011270	626	32	4692	2.10803	0.0538542	0.755527
INTERPRO	IPR003172:MD-2-related lipid-recognition	4	0.394089	FBGN0051410, FBGN0031381, FBGN0037782, FBGN0037783	902	7	6793	4.30345	0.0538815	0.753957
GOTERM_MF_FAT	GO:0004301~epoxide hydrolase activity	3	0.295567	FBGN0034405, FBGN0034406, FBGN0010053	718	3	5081	7.0766	0.054068	0.613349
GOTERM_MF_FAT	GO:0004743~pyruvate kinase activity	3	0.295567	FBGN0038952, FBGN0038258, FBGN0003178	718	3	5081	7.0766	0.054068	0.613349
GOTERM_MF_FAT	GO:0016401~palmitoyl-CoA oxidase activity	3	0.295567	FBGN0034628, FBGN0034629, FBGN0027572	718	3	5081	7.0766	0.054068	0.613349
GOTERM_MF_FAT	GO:0017159~pantetheine hydrolase activity	3	0.295567	FBGN0052750, FBGN0052751, FBGN0040069	718	3	5081	7.0766	0.054068	0.613349
GOTERM_MF_FAT	GO:0015370~solute:sodium symporter activity	11	1.08374	FBGN0039872, FBGN0039873, FBGN0017448, FBGN0027660, FBGN0034392, FBGN0010651, FBGN0011603, FBGN0010497, FBGN0034394, FBGN0033234, FBGN0024315	718	41	5081	1.8986	0.0544215	0.607168
SMART	SM00469:WIF	3	0.295567	FBGN0003390, FBGN0015380, FBGN0024245	446	3	3079	6.90359	0.056541	0.781406
INTERPRO	IPR013818:Lipase, N-terminal	8	0.788177	FBGN0004045, FBGN0005391, FBGN0036977, FBGN0004047, FBGN0030827, FBGN0031426, FBGN0030828, FBGN0030162	902	27	6793	2.23142	0.0573518	0.767689
INTERPRO	IPR000734:Lipase	8	0.788177	FBGN0004045, FBGN0005391, FBGN0036977, FBGN0004047, FBGN0030827, FBGN0031426, FBGN0030828, FBGN0030162	902	27	6793	2.23142	0.0573518	0.767689
INTERPRO	IPR018114:Peptidase S1/S6, chymotrypsin/Hap, active site	16	1.57635	FBGN0039630, FBGN0037677, FBGN0085379, FBGN0030688, FBGN0052808, FBGN0034796, FBGN0034139, FBGN0033439, FBGN0039758, FBGN0039628, FBGN0033365, FBGN0039629, FBGN0036612, FBGN0039494, FBGN0037678, FBGN0039495	902	74	6793	1.62833	0.0590578	0.76995
GOTERM_MF_FAT	GO:0019787~small conjugating protein ligase activity	16	1.57635	FBGN0010602, FBGN0032635, FBGN0033260, FBGN0034483, FBGN0011241, FBGN0002431, FBGN0027609, FBGN0058045, FBGN0036516, FBGN0024997, FBGN0061469, FBGN0029006, FBGN0041171, FBGN0026316, FBGN0034410, FBGN0003410	718	70	5081	1.61751	0.0606831	0.639966
GOTERM_MF_FAT	GO:0008061~chitin binding	9	0.8867	FBGN0022770, FBGN0035844, FBGN0036363, FBGN0051973, FBGN0035325, FBGN0036361, FBGN0036362, FBGN0052302, FBGN0036203	718	31	5081	2.0545	0.0607856	0.63234
GOTERM_BP_FAT	GO:0035272~exocrine system development	20	1.97044	FBGN0025697, FBGN0010434, FBGN0001250, FBGN0003507, FBGN0034013, FBGN0010333, FBGN0001078, FBGN0000625, FBGN0003339, FBGN0004910, FBGN0015380, FBGN0024245, FBGN0000015, FBGN0004795, FBGN0026404, FBGN0005672, FBGN0043364, FBGN0045759, FBGN0029943, FBGN0014011	626	99	4692	1.51418	0.0611443	0.794861
GOTERM_BP_FAT	GO:0007431~salivary gland development	20	1.97044	FBGN0025697, FBGN0010434, FBGN0001250, FBGN0003507, FBGN0034013, FBGN0010333, FBGN0001078, FBGN0000625, FBGN0003339, FBGN0004910, FBGN0015380, FBGN0024245, FBGN0000015, FBGN0004795, FBGN0026404, FBGN0005672, FBGN0043364, FBGN0045759, FBGN0029943, FBGN0014011	626	99	4692	1.51418	0.0611443	0.794861
SMART	SM00351:PAX	5	0.492611	FBGN0003130, FBGN0033358, FBGN0036285, FBGN0003129, FBGN0000625	446	11	3079	3.13799	0.0615429	0.771228
GOTERM_MF_FAT	GO:0016863~intramolecular oxidoreductase activity, transposing C=C bonds	4	0.394089	FBGN0031092, FBGN0032162, FBGN0032161, FBGN0032160	718	7	5081	4.04377	0.0631	0.63845
INTERPRO	IPR018122:Transcription factor, fork head, conserved site	5	0.492611	FBGN0004567, FBGN0014143, FBGN0004897, FBGN0045759, FBGN0039937	902	12	6793	3.13793	0.0633668	0.786548
INTERPRO	IPR000910:High mobility group, HMG1/HMG2	6	0.591133	FBGN0010228, FBGN0024288, FBGN0029123, FBGN0036411, FBGN0030093, FBGN0004362	902	17	6793	2.65801	0.0640446	0.782754
GOTERM_BP_FAT	GO:0034754~cellular hormone metabolic process	5	0.492611	FBGN0034405, FBGN0034406, FBGN0010053, FBGN0004959, FBGN0003388	626	12	4692	3.123	0.0641359	0.806465
GOTERM_BP_FAT	GO:0048100~wing disc anterior/posterior pattern formation	5	0.492611	FBGN0000179, FBGN0004009, FBGN0011648, FBGN0000577, FBGN0004859	626	12	4692	3.123	0.0641359	0.806465
SP_PIR_KEYWORDS	translocation	7	0.689655	FBGN0032971, FBGN0067628, FBGN0010660, FBGN0086357, FBGN0031049, FBGN0035124, FBGN0033691	984	22	7320	2.36696	0.0645437	0.591787
GOTERM_BP_FAT	GO:0009954~proximal/distal pattern formation	6	0.591133	FBGN0004009, FBGN0000157, FBGN0010434, FBGN0026411, FBGN0001987, FBGN0005677	626	17	4692	2.64537	0.0649277	0.806343
SMART	SM00737:ML	4	0.394089	FBGN0051410, FBGN0031381, FBGN0037782, FBGN0037783	446	7	3079	3.94491	0.0669598	0.765081
INTERPRO	IPR002048:Calcium-binding EF-hand	13	1.28079	FBGN0039140, FBGN0036913, FBGN0025682, FBGN0004687, FBGN0023388, FBGN0051216, FBGN0020908, FBGN0004910, FBGN0034558, FBGN0039054, FBGN0085390, FBGN0031893, FBGN0031692	902	57	6793	1.71761	0.0673862	0.792836
SMART	SM00494:ChtBD2	9	0.8867	FBGN0022770, FBGN0035844, FBGN0036363, FBGN0051973, FBGN0035325, FBGN0036361, FBGN0036362, FBGN0052302, FBGN0036203	446	31	3079	2.00427	0.0679119	0.737166
GOTERM_BP_FAT	GO:0007164~establishment of tissue polarity	12	1.18227	FBGN0004009, FBGN0015778, FBGN0001122, FBGN0052179, FBGN0043364, FBGN0014343, FBGN0010333, FBGN0004569, FBGN0053555, FBGN0011726, FBGN0015904, FBGN0000497	626	51	4692	1.76358	0.0686838	0.820538
GOTERM_BP_FAT	GO:0007507~heart development	13	1.28079	FBGN0028675, FBGN0011648, FBGN0035954, FBGN0000606, FBGN0035956, FBGN0003507, FBGN0000014, FBGN0004009, FBGN0000015, FBGN0028789, FBGN0003944, FBGN0001122, FBGN0003118	626	57	4692	1.70943	0.0688063	0.817167
GOTERM_BP_FAT	GO:0007242~intracellular signaling cascade	41	4.03941	FBGN0036836, FBGN0015286, FBGN0034694, FBGN0036837, FBGN0011582, FBGN0034434, FBGN0040506, FBGN0040507, FBGN0040508, FBGN0086356, FBGN0040509, FBGN0004908, FBGN0083940, FBGN0003093, FBGN0004573, FBGN0045843, FBGN0039140, FBGN0019686, FBGN0040510, FBGN0035255, FBGN0002567, FBGN0024555, FBGN0010333, FBGN0031566, FBGN0038008, FBGN0035711, FBGN0015269, FBGN0015778, FBGN0052451, FBGN0045035, FBGN00287…	626	239	4692	1.28579	0.0701885	0.819659
UP_SEQ_FEATURE	zinc finger region:C2H2-type 4	7	0.689655	FBGN0004607, FBGN0004892, FBGN0004859, FBGN0002521, FBGN0002573, FBGN0004878, FBGN0001325	281	23	2133	2.31023	0.0703691	0.993405
INTERPRO	IPR001054:Adenylyl cyclase class-3/4/guanylyl cyclase	7	0.689655	FBGN0040506, FBGN0040507, FBGN0040508, FBGN0040509, FBGN0040510, FBGN0052305, FBGN0052301	902	23	6793	2.29206	0.0740889	0.817325
GOTERM_BP_FAT	GO:0010817~regulation of hormone levels	7	0.689655	FBGN0000592, FBGN0034405, FBGN0034406, FBGN0015582, FBGN0010053, FBGN0004959, FBGN0003388	626	23	4692	2.28115	0.0751999	0.837551
GOTERM_BP_FAT	GO:0042445~hormone metabolic process	7	0.689655	FBGN0000592, FBGN0034405, FBGN0034406, FBGN0015582, FBGN0010053, FBGN0004959, FBGN0003388	626	23	4692	2.28115	0.0751999	0.837551
GOTERM_CC_FAT	GO:0017053~transcriptional repressor complex	4	0.394089	FBGN0017430, FBGN0027950, FBGN0038872, FBGN0010416	415	8	3135	3.77711	0.0769437	0.925883
INTERPRO	IPR003010:Nitrilase/cyanide hydratase and apolipoprotein N-acyltransferase	4	0.394089	FBGN0052750, FBGN0029848, FBGN0052751, FBGN0040069	902	8	6793	3.76552	0.0779152	0.826951
UP_SEQ_FEATURE	compositionally biased region:Poly-Pro	10	0.985222	FBGN0003130, FBGN0063485, FBGN0051151, FBGN0024806, FBGN0000492, FBGN0027866, FBGN0002906, FBGN0010313, FBGN0039883, FBGN0020617	281	41	2133	1.8514	0.0790193	0.994443
GOTERM_BP_FAT	GO:0030001~metal ion transport	22	2.16749	FBGN0085398, FBGN0017448, FBGN0032946, FBGN0051860, FBGN0011286, FBGN0038412, FBGN0033665, FBGN0034392, FBGN0040297, FBGN0037690, FBGN0039872, FBGN0039873, FBGN0060296, FBGN0085425, FBGN0086693, FBGN0052451, FBGN0033096, FBGN0033097, FBGN0003218, FBGN0000535, FBGN0002022, FBGN0024315	626	115	4692	1.43387	0.0790585	0.849115
GOTERM_MF_FAT	GO:0008227~amine receptor activity	6	0.591133	FBGN0004573, FBGN0038874, FBGN0038653, FBGN0038541, FBGN0038542, FBGN0011582	718	17	5081	2.49762	0.0796842	0.718759
GOTERM_BP_FAT	GO:0042659~regulation of cell fate specification	6	0.591133	FBGN0004009, FBGN0000015, FBGN0000606, FBGN0000492, FBGN0004569, FBGN0003118	626	18	4692	2.4984	0.0804506	0.850845
GOTERM_BP_FAT	GO:0010453~regulation of cell fate commitment	6	0.591133	FBGN0004009, FBGN0000015, FBGN0000606, FBGN0000492, FBGN0004569, FBGN0003118	626	18	4692	2.4984	0.0804506	0.850845
GOTERM_BP_FAT	GO:0007602~phototransduction	8	0.788177	FBGN0028433, FBGN0025697, FBGN0003249, FBGN0001263, FBGN0003250, FBGN0003218, FBGN0038966, FBGN0004646	626	29	4692	2.06764	0.0812277	0.850292
INTERPRO	IPR013087:Zinc finger, C2H2-type/integrase, DNA-binding	14	1.37931	FBGN0004607, FBGN0004892, FBGN0002521, FBGN0036179, FBGN0020378, FBGN0037645, FBGN0000287, FBGN0033252, FBGN0004859, FBGN0051632, FBGN0043364, FBGN0002573, FBGN0086910, FBGN0001325	902	65	6793	1.62207	0.0821814	0.837425
INTERPRO	IPR001766:Transcription factor, fork head	5	0.492611	FBGN0004567, FBGN0014143, FBGN0004897, FBGN0045759, FBGN0039937	902	13	6793	2.89655	0.0822609	0.831713
KEGG_PATHWAY	dme01040:Biosynthesis of unsaturated fatty acids	5	0.492611	FBGN0029924, FBGN0034628, FBGN0034629, FBGN0027572, FBGN0038130	196	14	1586	2.88994	0.0822763	0.402591
KEGG_PATHWAY	dme00592:alpha-Linolenic acid metabolism	5	0.492611	FBGN0029924, FBGN0034628, FBGN0034629, FBGN0027572, FBGN0039655	196	14	1586	2.88994	0.0822763	0.402591
GOTERM_BP_FAT	GO:0001710~mesodermal cell fate commitment	5	0.492611	FBGN0000014, FBGN0003944, FBGN0003507, FBGN0045759, FBGN0002941	626	13	4692	2.88277	0.0832326	0.854142
GOTERM_BP_FAT	GO:0048333~mesodermal cell differentiation	5	0.492611	FBGN0000014, FBGN0003944, FBGN0003507, FBGN0045759, FBGN0002941	626	13	4692	2.88277	0.0832326	0.854142
KEGG_PATHWAY	dme00520:Amino sugar and nucleotide sugar metabolism	9	0.8867	FBGN0001186, FBGN0052220, FBGN0041629, FBGN0020414, FBGN0020415, FBGN0020416, FBGN0064237, FBGN0026415, FBGN0013763	196	38	1586	1.91649	0.0849665	0.393148
UP_SEQ_FEATURE	site:Transition state stabilizer	3	0.295567	FBGN0033428, FBGN0011828, FBGN0003178	281	4	2133	5.69306	0.0860169	0.994686
SMART	SM00398:HMG	6	0.591133	FBGN0010228, FBGN0024288, FBGN0029123, FBGN0036411, FBGN0030093, FBGN0004362	446	17	3079	2.43656	0.0863678	0.792619
GOTERM_BP_FAT	GO:0009124~nucleoside monophosphate biosynthetic process	11	1.08374	FBGN0000239, FBGN0040506, FBGN0040507, FBGN0040508, FBGN0040509, FBGN0040510, FBGN0041194, FBGN0052305, FBGN0052301, FBGN0039241, FBGN0004901	626	47	4692	1.7542	0.0866262	0.862473
GOTERM_CC_FAT	GO:0019028~viral capsid	3	0.295567	FBGN0040512, FBGN0038784, FBGN0038783	415	4	3135	5.66566	0.0870085	0.932084
GOTERM_CC_FAT	GO:0044423~virion part	3	0.295567	FBGN0040512, FBGN0038784, FBGN0038783	415	4	3135	5.66566	0.0870085	0.932084
GOTERM_CC_FAT	GO:0019012~virion	3	0.295567	FBGN0040512, FBGN0038784, FBGN0038783	415	4	3135	5.66566	0.0870085	0.932084
INTERPRO	IPR008334:5'-Nucleotidase, C-terminal	3	0.295567	FBGN0050104, FBGN0050103, FBGN0034225	902	4	6793	5.64828	0.0877629	0.845803
INTERPRO	IPR002070:Transcription factor, Brachyury	3	0.295567	FBGN0035954, FBGN0028789, FBGN0035956	902	4	6793	5.64828	0.0877629	0.845803
INTERPRO	IPR004877:Cytochrome b561, eukaryote	3	0.295567	FBGN0032809, FBGN0032810, FBGN0032801	902	4	6793	5.64828	0.0877629	0.845803
INTERPRO	IPR006179:5'-Nucleotidase and apyrase	3	0.295567	FBGN0050104, FBGN0050103, FBGN0034225	902	4	6793	5.64828	0.0877629	0.845803
INTERPRO	IPR008139:Saposin B	3	0.295567	FBGN0000416, FBGN0039768, FBGN0039769	902	4	6793	5.64828	0.0877629	0.845803
INTERPRO	IPR008166:Protein of unknown function DUF23	3	0.295567	FBGN0032506, FBGN0030443, FBGN0040363	902	4	6793	5.64828	0.0877629	0.845803
INTERPRO	IPR000639:Epoxide hydrolase-like	3	0.295567	FBGN0034405, FBGN0034406, FBGN0010053	902	4	6793	5.64828	0.0877629	0.845803
INTERPRO	IPR001254:Peptidase S1 and S6, chymotrypsin/Hap	18	1.7734	FBGN0039630, FBGN0037677, FBGN0085379, FBGN0030688, FBGN0052808, FBGN0034796, FBGN0038233, FBGN0034139, FBGN0033439, FBGN0039758, FBGN0030027, FBGN0039628, FBGN0033365, FBGN0039629, FBGN0036612, FBGN0039494, FBGN0037678, FBGN0039495	902	91	6793	1.48966	0.0881702	0.841577
INTERPRO	IPR003599:Immunoglobulin subtype	15	1.47783	FBGN0053202, FBGN0051646, FBGN0011828, FBGN0039431, FBGN0038498, FBGN0037993, FBGN0085420, FBGN0013988, FBGN0034286, FBGN0051361, FBGN0025878, FBGN0028482, FBGN0038494, FBGN0037295, FBGN0031725	902	72	6793	1.56897	0.0883752	0.836694
GOTERM_BP_FAT	GO:0046021~regulation of transcription from RNA polymerase II promoter, mitotic	3	0.295567	FBGN0017430, FBGN0038872, FBGN0010416	626	4	4692	5.62141	0.0884213	0.865167
GOTERM_BP_FAT	GO:0045317~equator specification	3	0.295567	FBGN0014343, FBGN0015904, FBGN0000497	626	4	4692	5.62141	0.0884213	0.865167
GOTERM_BP_FAT	GO:0045896~regulation of transcription, mitotic	3	0.295567	FBGN0017430, FBGN0038872, FBGN0010416	626	4	4692	5.62141	0.0884213	0.865167
GOTERM_BP_FAT	GO:0051761~sesquiterpene metabolic process	3	0.295567	FBGN0034405, FBGN0034406, FBGN0010053	626	4	4692	5.62141	0.0884213	0.865167
GOTERM_BP_FAT	GO:0042690~negative regulation of crystal cell differentiation	3	0.295567	FBGN0014179, FBGN0003507, FBGN0019809	626	4	4692	5.62141	0.0884213	0.865167
GOTERM_BP_FAT	GO:0007070~negative regulation of transcription from RNA polymerase II promoter, mitotic	3	0.295567	FBGN0017430, FBGN0038872, FBGN0010416	626	4	4692	5.62141	0.0884213	0.865167
GOTERM_BP_FAT	GO:0009997~negative regulation of cardioblast cell fate specification	3	0.295567	FBGN0000015, FBGN0000606, FBGN0003118	626	4	4692	5.62141	0.0884213	0.865167
GOTERM_BP_FAT	GO:0006716~juvenile hormone metabolic process	3	0.295567	FBGN0034405, FBGN0034406, FBGN0010053	626	4	4692	5.62141	0.0884213	0.865167
GOTERM_BP_FAT	GO:0007068~negative regulation of transcription, mitotic	3	0.295567	FBGN0017430, FBGN0038872, FBGN0010416	626	4	4692	5.62141	0.0884213	0.865167
GOTERM_BP_FAT	GO:0006714~sesquiterpenoid metabolic process	3	0.295567	FBGN0034405, FBGN0034406, FBGN0010053	626	4	4692	5.62141	0.0884213	0.865167
GOTERM_BP_FAT	GO:0009190~cyclic nucleotide biosynthetic process	7	0.689655	FBGN0040506, FBGN0040507, FBGN0040508, FBGN0040509, FBGN0040510, FBGN0052305, FBGN0052301	626	24	4692	2.1861	0.089501	0.865515
GOTERM_BP_FAT	GO:0006026~aminoglycan catabolic process	7	0.689655	FBGN0020414, FBGN0020415, FBGN0036169, FBGN0020416, FBGN0064237, FBGN0026415, FBGN0013763	626	24	4692	2.1861	0.089501	0.865515
SP_PIR_KEYWORDS	carboxy-lyase	3	0.295567	FBGN0003067, FBGN0004516, FBGN0000153	984	4	7320	5.57927	0.0897547	0.700439
SP_PIR_KEYWORDS	sulfation	3	0.295567	FBGN0004045, FBGN0005391, FBGN0004047	984	4	7320	5.57927	0.0897547	0.700439
GOTERM_MF_FAT	GO:0016490~structural constituent of peritrophic membrane	4	0.394089	FBGN0022770, FBGN0036361, FBGN0036362, FBGN0036203	718	8	5081	3.5383	0.0906542	0.758645
GOTERM_CC_FAT	GO:0016021~integral to membrane	139	13.6946	FBGN0038874, FBGN0032946, FBGN0035944, FBGN0067783, FBGN0034013, FBGN0031414, FBGN0061492, FBGN0035486, FBGN0085503, FBGN0032123, FBGN0003747, FBGN0040777, FBGN0030669, FBGN0025697, FBGN0035167, FBGN0029114, FBGN0052547, FBGN0035815, FBGN0033744, FBGN0038983, FBGN0040037, FBGN0004364, FBGN0020762, FBGN0022800, FBGN0030707, FBGN0029870, FBGN0033058, FBGN0001250, FBGN0038755, FBGN0004509, FBGN00412…	415	953	3135	1.10182	0.0914278	0.925486
GOTERM_CC_FAT	GO:0005773~vacuole	9	0.8867	FBGN0000416, FBGN0032068, FBGN0032069, FBGN0032253, FBGN0015324, FBGN0027611, FBGN0032067, FBGN0032066, FBGN0040777	415	36	3135	1.88855	0.0925813	0.911856
INTERPRO	IPR018248:EF hand	12	1.18227	FBGN0004910, FBGN0020908, FBGN0039140, FBGN0034558, FBGN0036913, FBGN0025682, FBGN0085390, FBGN0004687, FBGN0031893, FBGN0023388, FBGN0031692, FBGN0051216	902	54	6793	1.67356	0.0941224	0.850452
GOTERM_MF_FAT	GO:0016860~intramolecular oxidoreductase activity	7	0.689655	FBGN0050410, FBGN0034914, FBGN0031092, FBGN0032162, FBGN0032161, FBGN0032160, FBGN0014002	718	23	5081	2.15375	0.0941524	0.765185
GOTERM_BP_FAT	GO:0051606~detection of stimulus	13	1.28079	FBGN0025697, FBGN0001263, FBGN0003249, FBGN0045476, FBGN0038966, FBGN0004646, FBGN0060296, FBGN0028433, FBGN0041250, FBGN0035486, FBGN0045479, FBGN0003250, FBGN0003218, FBGN0003747	626	60	4692	1.62396	0.0943842	0.877242
GOTERM_BP_FAT	GO:0006812~cation transport	29	2.85714	FBGN0032946, FBGN0051860, FBGN0037239, FBGN0035432, FBGN0040297, FBGN0039872, FBGN0039873, FBGN0086693, FBGN0033096, FBGN0033097, FBGN0003218, FBGN0085503, FBGN0000535, FBGN0002022, FBGN0024315, FBGN0085398, FBGN0017448, FBGN0011286, FBGN0038412, FBGN0033665, FBGN0034392, FBGN0037000, FBGN0037690, FBGN0085425, FBGN0060296, FBGN0052451, FBGN0052000, FBGN0015324, FBGN0040037, FBGN0028516	626	164	4692	1.32537	0.0957612	0.878285
GOTERM_BP_FAT	GO:0042067~establishment of ommatidial polarity	9	0.8867	FBGN0004009, FBGN0015778, FBGN0052179, FBGN0014343, FBGN0010333, FBGN0004569, FBGN0011726, FBGN0015904, FBGN0000497	626	36	4692	1.8738	0.0967181	0.878134
GOTERM_BP_FAT	GO:0048732~gland development	22	2.16749	FBGN0025697, FBGN0010434, FBGN0001250, FBGN0014179, FBGN0003507, FBGN0010333, FBGN0034013, FBGN0001078, FBGN0000625, FBGN0003339, FBGN0004910, FBGN0015380, FBGN0004009, FBGN0024245, FBGN0000015, FBGN0004795, FBGN0026404, FBGN0005672, FBGN0043364, FBGN0045759, FBGN0029943, FBGN0014011	626	118	4692	1.39741	0.0979051	0.878625
GOTERM_MF_FAT	GO:0004165~dodecenoyl-CoA delta-isomerase activity	3	0.295567	FBGN0032162, FBGN0032161, FBGN0032160	718	4	5081	5.30745	0.0981174	0.773037
GOTERM_MF_FAT	GO:0003943~N-acetylgalactosamine-4-sulfatase activity	3	0.295567	FBGN0036768, FBGN0036765, FBGN0052191	718	4	5081	5.30745	0.0981174	0.773037
GOTERM_MF_FAT	GO:0016803~ether hydrolase activity	3	0.295567	FBGN0034405, FBGN0034406, FBGN0010053	718	4	5081	5.30745	0.0981174	0.773037
