# Supplementary material for: Evolution and multiple roles of the Pancrustacea specific transcription factor zelda in insects
Source: PLoS Genet. 2017 Jul 3;13(7):e1006868. doi: 10.1371/journal.pgen.1006868 (PMC5515446; doi:10.1371/journal.pgen.1006868)
Supplement: S5 Table — (XLSX) [file pgen.1006868.s006.xlsx]

## Sheet: Plan1
Primers designed for Quantitative Real Time PCR
Gene	Sequence
Tc-dll-QF1	GCACCAGAACTCCTACACGGGATAC
Tc-dll-QR1	CGGCCTCTCCAACGATAAACACTTT
Tc-iro-QF1	AAGATGAAGAGGACAAACGGGACGA
Tc-iro-QR1	CCGAGGATGTGGTGCATGTTGTTG
Tc-lim1-QF1	ATTGTTTCACCTGTCTCGTGTGCAG
Tc-lim1-QR1	GCCGTCTTGTTTCCGTTGAGGTAAT
Tc-ubx-QF1	CCACACAAACCATTACCTGACACGG
Tc-ubx-QR1	TGCTCGTTGAGTTCTTTGATCGCTT
TcKr-h1-QF1	GTTTGCTCCAAGGGGTTCACG
TcKr-h1-QR1	GGTTGTAGCCGAAGGATTTGCC
Tc-Zld-QF	CAACGGCCCCTTACTGCTACT
Tc-Zld-QR	GTGAGCACAGTCAAGCGGTACT
Tc-rps3 QF	CGCCTTGTAAGCGTCCTCTATC
Tc-rps3 QR	TGGATGGAAAGGCCAATTTC
Tc-cactusF	ggccgcggTGTCCGGGAAACAGGATAAG
Tc-cactusR	cccggggcCGAGTAGTGGAGGGCGGTGTA
Tc-caudalF	ggccgcggACATGTACCGTCACCAGCAA
Tc-caudalR	cccggggcCCCCATCTGAGTCTGGGTGTT
Tc-gsbF	plasmid from Savard et al., 2006
Tc-gsbR	plasmid
Tc-KrüppelF	ggccgcggGAACGAAAAACGTGGAAGGTG
Tc-KrüppelR	cccggggcCAATAGTCACCGGCTTGCATC
Tc-mlpt F	plasmid from Savard et al., 2006
Tc-mlpt R	plasmid
Tc-sogF	ggccgcggTGGGTTTGACTCGTGTACGG
Tc-sogR	cccggggcACTGCGCCATGTTCAAAACC
Tc-Toll7F	ggccgcggCTCACTTCGAAATTGCGTTTG
Tc-Toll7R	cccggggcCTTTTGCTGTCAATGCGAGTC
Tc-twiF	plasmid from Handel 2000.
Tc-twiR	plasmid
Tc-zenF	plasmid from van der Zee 2005.
Tc-zenR	plasmid
Tc-zldF	ggccgcggACGACGAGTACCGCTTGACT
Tc-zldR	cccggggcCTTACCACAGGTGTCGCAGA
